# Supplementary material for: Evaluating the Impact of Different Sequence Databases on Metaproteome Analysis: Insights from a Lab-Assembled Microbial Mixture
Source: PLoS One. 2013 Dec 9;8(12):e82981. doi: 10.1371/journal.pone.0082981 (PMC3857319; doi:10.1371/journal.pone.0082981)
Supplement: Data S1 — (XLSX) [file pone.0082981.s001.xlsx]

## Sheet: Table
Characteristics of the drafts genomes upon individual sequencing of the nine microorganisms and metagenome sequencing of the 9MM.
Species	Number of contigs	N50 length (bp)	Total bps	Median coverage depth*
E. coli	324	131689	4670100	49.5
P. multocida	350	55083	2286223	98.4
B. laterosporus	409	119780	4862422	39.5
L. acidophilus	104	167344	1952696	111
L. casei	782	30833	2758628	73.4
E. faecalis	241	178567	3006944	82.4
P. pentosaceus	168	282570	1826383	130.3
R. glutinis	8616	4910	17404538	12.6
S. cerevisiae	3521	59022	11464721	53.6
9MM-A	3029	49888	8543469	9.2
9MM-B	13811	724	5737764	7.8
*Calculated by Velvet from the number of reads aligned against each contig.
