# Supplementary material for: Evaluating the Impact of Different Sequence Databases on Metaproteome Analysis: Insights from a Lab-Assembled Microbial Mixture
Source: PLoS One. 2013 Dec 9;8(12):e82981. doi: 10.1371/journal.pone.0082981 (PMC3857319; doi:10.1371/journal.pone.0082981)
Supplement: Data S3 — (XLSX) [file pone.0082981.s003.xlsx]

## Sheet: Species_distribution_Meta-PA
Meta-PA
Species	No. of protein sequences	% of protein sequences
Brevibacillus laterosporus	4714	0.355237
Pasteurella multocida	3567	0.268802
Lactobacillus casei group	2942	0.221703
Lactobacillus acidophilus	1132	0.0853052
Enterococcus faecalis	142	0.0107008
Rhodotorula glutinis	69	0.0051997
Haemophilus influenzae	55	0.00414469
Escherichia coli	54	0.00406933
Pasteurella dagmatis	30	0.00226074
Haemophilus somnus	23	0.00173323
Pediococcus pentosaceus	22	0.00165787
Haemophilus haemolyticus	18	0.00135644
Mannheimia haemolytica	18	0.00135644
Lactobacillus helveticus	16	0.00120573
Aggregatibacter actinomycetemcomitans	15	0.00113037
Haemophilus parainfluenzae	12	0.000904295
Brevibacillus sp.	11	0.000828937
Mixia osmundae	11	0.000828937
Pasteurella bettyae	11	0.000828937
Shigella flexneri	11	0.000828937
Lactobacillus amylovorus	10	0.00075358
Lactobacillus plantarum	10	0.00075358
Enterococcus faecium	7	0.000527506
Melampsora larici-populina	7	0.000527506
Pediococcus acidilactici	5	0.00037679
Puccinia graminis	5	0.00037679
Coprinopsis cinerea	3	0.000226074
Puccinia triticina	3	0.000226074
Serpula lacrymans	3	0.000226074
Shigella boydii	3	0.000226074
Shigella sonnei	2	0.000150716
Sporisorium reilianum	2	0.000150716
Ustilago maydis	2	0.000150716
Wallemia sebi	2	0.000150716
Laccaria bicolor	1	7.5358e-05
Moniliophthora perniciosa	1	7.5358e-05
Piriformospora indica	1	7.5358e-05
Saccharomyces cerevisiae	1	7.5358e-05
Schizophyllum commune	1	7.5358e-05
Shigella dysenteriae	1	7.5358e-05
Shigella sp.	1	7.5358e-05

## Sheet: Species_distribution_SGA-PA
SGA-PA
Species	No. of protein sequences	% of protein sequences
Saccharomyces cerevisiae	5687	0.209358
Brevibacillus laterosporus	4286	0.157782
Escherichia coli	3337	0.122846
Enterococcus faecalis	2847	0.104808
Lactobacillus casei group	2184	0.0804005
Pasteurella multocida	2109	0.0776395
Lactobacillus acidophilus	1827	0.0672581
Pediococcus pentosaceus	1527	0.0562141
Rhodotorula glutinis	860	0.0316595
Shigella sonnei	597	0.0219776
Mixia osmundae	147	0.00541157
Shigella flexneri	144	0.00530113
Shigella boydii	131	0.00482256
Melampsora larici-populina	104	0.0038286
Shigella dysenteriae	78	0.00287145
Pediococcus acidilactici	64	0.00235606
Puccinia graminis	51	0.00187748
Puccinia triticina	37	0.0013621
Shigella sp.	36	0.00132528
Piriformospora indica	35	0.00128847
Sporisorium reilianum	32	0.00117803
Haemophilus influenzae	29	0.00106759
Enterococcus faecium	29	0.00106759
Serpula lacrymans	27	0.000993963
Ustilago maydis	27	0.000993963
Schizophyllum commune	27	0.000993963
Ustilago hordei	27	0.000993963
Coprinopsis cinerea	23	0.000846709
Laccaria bicolor	22	0.000809895
Wallemia sebi	20	0.000736269
Moniliophthora perniciosa	20	0.000736269
Fibroporia radiculosa	18	0.000662642
Cryptococcus neoformans	17	0.000625828
Lactobacillus buchneri	17	0.000625828
Lactobacillus helveticus	16	0.000589015
Saccharomyces arboricola	16	0.000589015
Pediococcus claussenii	14	0.000515388
Haemophilus somnus	13	0.000478575
Enterococcus sp.	13	0.000478575
Malassezia globosa	13	0.000478575
Lactobacillus amylovorus	12	0.000441761
Rhodotorula mucilaginosa	12	0.000441761
Saccharomyces kudriavzevii	12	0.000441761
Shimwellia blattae	12	0.000441761
Haemophilus haemolyticus	11	0.000404948
Lactobacillus plantarum	11	0.000404948
Cryptococcus gattii	11	0.000404948
Escherichia fergusonii	11	0.000404948
Lactobacillus kefiranofaciens	11	0.000404948
Streptococcus agalactiae	11	0.000404948
Trichosporon asahii	11	0.000404948
Lactobacillus brevis	10	0.000368134
Pasteurella dagmatis	8	0.000294507
Mannheimia haemolytica	8	0.000294507
Escherichia sp.	8	0.000294507
Pasteurella bettyae	7	0.000257694
Lactobacillus coryniformis	7	0.000257694
Lactobacillus pentosus	7	0.000257694
Leuconostoc citreum	7	0.000257694
Salmonella paratyphi	7	0.000257694
Streptococcus pneumoniae	7	0.000257694
Fusarium oxysporum	6	0.000220881
Glaciozyma antarctica	6	0.000220881
Klebsiella pneumoniae	6	0.000220881
Lactobacillus crispatus	6	0.000220881
Lactobacillus curvatus	6	0.000220881
Rhizopus delemar	6	0.000220881
Saccharomyces paradoxus	6	0.000220881
Salmonella pullorum	6	0.000220881
Brevibacillus sp.	5	0.000184067
Batrachochytrium dendrobatidis	5	0.000184067
Hordeum vulgare	5	0.000184067
Oenococcus oeni	5	0.000184067
Aggregatibacter actinomycetemcomitans	4	0.000147254
Haemophilus parainfluenzae	4	0.000147254
Gamma proteobacterium	4	0.000147254
Haemophilus parasuis	4	0.000147254
Klebsiella oxytoca	4	0.000147254
Lactobacillus mali	4	0.000147254
Leuconostoc gasicomitatum	4	0.000147254
Postia placenta	4	0.000147254
Salmonella enterica	4	0.000147254
Weissella paramesenteroides	4	0.000147254
Actinobacillus pleuropneumoniae	3	0.00011044
Actinobacillus ureae	3	0.00011044
Ajellomyces dermatitidis	3	0.00011044
Exophiala dermatitidis	3	0.00011044
Haemophilus aegyptius	3	0.00011044
Haemophilus ducreyi	3	0.00011044
Lactobacillus coleohominis	3	0.00011044
Lactobacillus delbrueckii	3	0.00011044
Lactococcus lactis	3	0.00011044
Mycosphaerella graminicola	3	0.00011044
Plasmid pAD1	3	0.00011044
Rhodosporidium toruloides	3	0.00011044
Saccharomyces bayanus	3	0.00011044
Saccharomyces pastorianus	3	0.00011044
Sporobolomyces salmonicolor	3	0.00011044
Tetragenococcus halophilus	3	0.00011044
Aggregatibacter segnis	2	7.36269e-05
Albugo laibachii	2	7.36269e-05
Arthrobotrys oligospora	2	7.36269e-05
Aspergillus oryzae	2	7.36269e-05
Aspergillus terreus	2	7.36269e-05
Chaetomium globosum	2	7.36269e-05
Citrobacter sp.	2	7.36269e-05
Coccidioides immitis	2	7.36269e-05
Coccidioides posadasii	2	7.36269e-05
Dekkera bruxellensis	2	7.36269e-05
Enterobacter cloacae	2	7.36269e-05
Enterobacteriaceae bacterium	2	7.36269e-05
Gaeumannomyces graminis	2	7.36269e-05
Haemophilus gallinarum	2	7.36269e-05
Kazachstania africana	2	7.36269e-05
Kazachstania naganishii	2	7.36269e-05
Lactobacillus fermentum	2	7.36269e-05
Lactobacillus kisonensis	2	7.36269e-05
Leuconostoc pseudomesenteroides	2	7.36269e-05
Listeria innocua	2	7.36269e-05
Magnaporthe oryzae	2	7.36269e-05
Metarhizium anisopliae	2	7.36269e-05
Naumovozyma dairenensis	2	7.36269e-05
Neosartorya fumigata	2	7.36269e-05
Oikopleura dioica	2	7.36269e-05
Phaeosphaeria nodorum	2	7.36269e-05
Podospora anserina	2	7.36269e-05
Rhodotorula graminis	2	7.36269e-05
Salmonella enteritidis	2	7.36269e-05
Salmonella typhi	2	7.36269e-05
Staphylococcus aureus	2	7.36269e-05
Trimorphomyces papilionaceus	2	7.36269e-05
Tuber melanosporum	2	7.36269e-05
Weissella confusa	2	7.36269e-05
Yarrowia lipolytica	2	7.36269e-05
Absidia idahoensis	1	3.68134e-05
Acinetobacter radioresistens	1	3.68134e-05
Acromyrmex echinatior	1	3.68134e-05
Actinobacillus succinogenes	1	3.68134e-05
Aedes aegypti	1	3.68134e-05
Anopheles aquasalis	1	3.68134e-05
Apis mellifera	1	3.68134e-05
Aspergillus clavatus	1	3.68134e-05
Aspergillus niger	1	3.68134e-05
Auricularia delicata	1	3.68134e-05
Bacillus amyloliquefaciens	1	3.68134e-05
Bacillus atrophaeus	1	3.68134e-05
Bacillus cereus	1	3.68134e-05
Bacillus thuringiensis	1	3.68134e-05
Beauveria bassiana	1	3.68134e-05
Botryotinia fuckeliana	1	3.68134e-05
Brevibacillus brevis	1	3.68134e-05
Callithrix jacchus	1	3.68134e-05
Candida dubliniensis	1	3.68134e-05
Candida orthopsilosis	1	3.68134e-05
Candida parapsilosis	1	3.68134e-05
Candida sake	1	3.68134e-05
Candida tenuis	1	3.68134e-05
Chaetomium thermophilum	1	3.68134e-05
Citrobacter freundii	1	3.68134e-05
Citrobacter koseri	1	3.68134e-05
Clostridiales genomosp.	1	3.68134e-05
Clostridium methylpentosum	1	3.68134e-05
Colletotrichum graminicola	1	3.68134e-05
Cowpox virus	1	3.68134e-05
Cronobacter sakazakii	1	3.68134e-05
Drosophila miranda	1	3.68134e-05
Dual-tagging gene	1	3.68134e-05
Elaeis guineensis	1	3.68134e-05
Emericella nidulans	1	3.68134e-05
Enterobacter asburiae	1	3.68134e-05
Enterobacter sp.	1	3.68134e-05
Enterobacteria phage	1	3.68134e-05
Enterococcus casseliflavus	1	3.68134e-05
Enterococcus hirae	1	3.68134e-05
Enterococcus italicus	1	3.68134e-05
Escherichia hermannii	1	3.68134e-05
Eubacterium cellulosolvens	1	3.68134e-05
Flammulina velutipes	1	3.68134e-05
Fomitopsis palustris	1	3.68134e-05
Furcellaria lumbricalis	1	3.68134e-05
Gallibacterium anatis	1	3.68134e-05
Ganoderma lucidum	1	3.68134e-05
Gibberella zeae	1	3.68134e-05
Glarea lozoyensis	1	3.68134e-05
Grifola frondosa	1	3.68134e-05
Grosmannia clavigera	1	3.68134e-05
Haemophilus paraphrohaemolyticus	1	3.68134e-05
Haemophilus pittmaniae	1	3.68134e-05
Haemophilus sputorum	1	3.68134e-05
Herbaspirillum seropedicae	1	3.68134e-05
Homo sapiens	1	3.68134e-05
Hypocrea virens	1	3.68134e-05
Kluyveromyces lactis	1	3.68134e-05
Komagataella pastoris	1	3.68134e-05
Labrenzia alexandrii	1	3.68134e-05
Lachancea thermotolerans	1	3.68134e-05
Lactobacillus amylolyticus	1	3.68134e-05
Lactobacillus gasseri	1	3.68134e-05
Lactobacillus hilgardii	1	3.68134e-05
Lactobacillus jensenii	1	3.68134e-05
Lactobacillus parafarraginis	1	3.68134e-05
Lactobacillus salivarius	1	3.68134e-05
Legionella pneumophila	1	3.68134e-05
Leiolepis reevesii	1	3.68134e-05
Leptosphaeria maculans	1	3.68134e-05
Leuconostoc kimchii	1	3.68134e-05
Leuconostoc mesenteroides	1	3.68134e-05
Leuconostoc sp.	1	3.68134e-05
Lichtheimia ramosa	1	3.68134e-05
Listeria monocytogenes	1	3.68134e-05
Lodderomyces elongisporus	1	3.68134e-05
Lymantria dispar	1	3.68134e-05
Melampsora medusae	1	3.68134e-05
Mesorhizobium sp.	1	3.68134e-05
Metarhizium acridum	1	3.68134e-05
Meyerozyma guilliermondii	1	3.68134e-05
Mixed culture	1	3.68134e-05
Monosiga brevicollis	1	3.68134e-05
Nectria haematococca	1	3.68134e-05
Neisseria elongata	1	3.68134e-05
Nematostella vectensis	1	3.68134e-05
Neofusicoccum luteum	1	3.68134e-05
Neurospora tetrasperma	1	3.68134e-05
Paenibacillus sp.	1	3.68134e-05
Paenibacillus terrae	1	3.68134e-05
Paenibacillus vortex	1	3.68134e-05
Paracoccidioides brasiliensis	1	3.68134e-05
Penicillium chrysogenum	1	3.68134e-05
Phaffia rhodozyma	1	3.68134e-05
Phanerochaete sordida	1	3.68134e-05
Physcomitrella patens	1	3.68134e-05
Pichia sorbitophila	1	3.68134e-05
Pleurotus ostreatus	1	3.68134e-05
Pneumocystis carinii	1	3.68134e-05
Populus trichocarpa	1	3.68134e-05
Providencia stuartii	1	3.68134e-05
Pseudomonas syringae	1	3.68134e-05
Pseudozyma flocculosa	1	3.68134e-05
Pyrenophora tritici-repentis	1	3.68134e-05
Rhodotorula dairenensis	1	3.68134e-05
Rhodotorula hordea	1	3.68134e-05
Saccharomyces diastaticus	1	3.68134e-05
Saccharomyces sp.	1	3.68134e-05
Salmonella arizonae	1	3.68134e-05
Salmonella choleraesuis	1	3.68134e-05
Salmonella schwarzengrund	1	3.68134e-05
Scardovia inopinata	1	3.68134e-05
Schizosaccharomyces japonicus	1	3.68134e-05
Sphaerochaeta pleomorpha	1	3.68134e-05
Sporidiobolus johnsonii	1	3.68134e-05
Sporosarcina newyorkensis	1	3.68134e-05
Sporothrix schenckii	1	3.68134e-05
Stomatobaculum longum	1	3.68134e-05
Streptococcus anginosus	1	3.68134e-05
Streptococcus pseudopneumoniae	1	3.68134e-05
Stx2 converting	1	3.68134e-05
Tannerella forsythia	1	3.68134e-05
Tetragenococcus muriaticus	1	3.68134e-05
Tetrapisispora blattae	1	3.68134e-05
Thielavia terrestris	1	3.68134e-05
Tilletia indica	1	3.68134e-05
Tilletia walkeri	1	3.68134e-05
Torulaspora delbrueckii	1	3.68134e-05
Trichophyton verrucosum	1	3.68134e-05
Uncinocarpus reesii	1	3.68134e-05
Vaccinia virus	1	3.68134e-05
Verticillium albo-atrum	1	3.68134e-05
Vesicomya gigas	1	3.68134e-05
Vibrio cholerae	1	3.68134e-05
Volvariella volvacea	1	3.68134e-05
Yersinia enterocolitica	1	3.68134e-05
Yersinia pestis	1	3.68134e-05
Yokenella regensburgei	1	3.68134e-05
Zea mays	1	3.68134e-05
