# Supplementary material for: Evaluating the Impact of Different Sequence Databases on Metaproteome Analysis: Insights from a Lab-Assembled Microbial Mixture
Source: PLoS One. 2013 Dec 9;8(12):e82981. doi: 10.1371/journal.pone.0082981 (PMC3857319; doi:10.1371/journal.pone.0082981)
Supplement: Data S4 — (XLSX) [file pone.0082981.s004.xlsx]

## Sheet: FamiliyUniPept
DB	NCBI-BFV	TrEMBL-BFV	SP-BFV	Meta-PA	SGA-PA
Total UniPept sequences	8124	8090	5388	5257	8857
Family-specific sequences	4541	4537	2593	2725	4614
% family-specific sequences	55.8961	56.0816	48.1255	51.8356	52.0944
Correct assignments	4259	4259	2509	2719	4580
% correct	93.7899	93.8726	96.7605	99.7798	99.2631
Misassignments	282	278	84	6	34
% uncorrect	6.21009	6.1274	3.23949	0.220183	0.736888
Predicted families without filtering	125	124	54	11	37
Predicted families upon filtering (0.5%)	6	6	6	3	6
Correct families upon filtering (0.5%)	6	6	6	3	6
Actually present families	6	6	6	6	6
0.5% threshold (no. of sequences)	22.705	22.685	12.965	13.625	23.07
Unfiltered	NCBI-BFV	TrEMBL-BFV	SP-BFV	Meta-PA	SGA-PA
Pasteurellaceae	1429	1431	684	1540	1530
Lactobacillaceae	1268	1262	578	746	1388
Paenibacillaceae	385	384	15	429	426
Enterobacteriaceae	101	103	94	2	93
Enterococcaceae	26	26	16	2	31
Saccharomycetaceae	1050	1053	1122	0	1112
misassignments	282	278	84	6	34

## Sheet: GenusUniPept
DB	NCBI-BFV	TrEMBL-BFV	SP-BFV	Meta-PA	SGA-PA
Total UniPept sequences	8124	8090	5388	5257	8857
Genus-specific sequences	3746	3726	1837	2258	3702
% genus-specific sequences	46.1103	46.0569	34.0943	42.9523	41.7974
Correct assignments	3386	3382	1740	2243	3662
% correct	90.3897	90.7676	94.7197	99.3357	98.9195
Misassignments	360	344	97	15	40
% uncorrect	9.61025	9.23242	5.28035	0.664305	1.0805
Predicted genera without filtering	218	215	69	18	43
Predicted genera upon filtering (0.5%)	7	7	7	3	7
Correct genera upon filtering (0.5%)	7	7	6	3	7
Actually present genera	8	8	8	8	8
0.5% threshold (no. of sequences)	18.73	18.63	9.185	11.29	18.51
Unfiltered	NCBI-BFV	TrEMBL-BFV	SP-BFV	Meta-PA	SGA-PA
Lactobacillus	899	895	405	739	985
Pasteurella	976	982	386	1078	1068
Brevibacillus	376	375	14	424	421
Pediococcus	323	321	140	1	350
Enterococcus	25	25	14	1	28
Escherichia	9	9	1	0	6
Saccharomyces	740	737	779	0	784
Rhodotorula	38	38	1	0	20
misassignments	360	344	97	15	40

## Sheet: SpeciesUniPept
DB	NCBI-BFV	TrEMBL-BFV	SP-BFV	Meta-PA	SGA-PA
Total UniPept sequences	8124	8090	5388	5257	8857
Species-specific sequences	2161	2146	654	1515	1995
% species-specific sequences	26.6002	26.5266	12.1381	28.8187	22.5246
Correct assignments	1842	1841	581	1501	1954
% correct	85.2383	85.7875	88.8379	99.0759	97.9449
Misassignments	319	305	73	14	41
% uncorrect	14.7617	14.2125	11.1621	0.924092	2.05514
Predicted species without filtering	255	249	70	19	44
Predicted species upon filtering (0.5%)	8	8	5	4	8
Correct species upon filtering (0.5%)	8	8	5	4	8
Actually present species	9	9	9	9	9
0.5% threshold (no. of sequences)	10.805	10.73	3.27	7.575	9.975
Unfiltered	NCBI-BFV	TrEMBL-BFV	SP-BFV	Meta-PA	SGA-PA
P. multocida	807	811	298	885	876
B. laterosporus	351	350	0	396	393
P. pentosaceus	214	212	84	0	241
L. acidophilus	194	193	72	158	217
L. casei*	61	62	0	61	75
E. faecalis	18	18	13	1	24
E. coli	8	8	1	0	5
S. cerevisiae	161	159	113	0	107
R. glutinis	28	28	0	0	16
misassignments	319	313	73	14	41

## Sheet: FamiliyMegan
DB	NCBI-BFV	TrEMBL-BFV	SP-BFV	Meta-PA	SGA-PA
Total peptide sequences	9085	8870	6011	6383	10881
Total assigned sequences	2906	2820	1691	1683	2623
Family-specific sequences	1658	1605	898	1028	1633
% family-specific sequences	57.0544	56.9149	53.1047	61.0814	62.257
Correct assignments	1509	1462	824	972	1548
% correct	91.0133	91.0903	91.7595	94.5525	94.7949
Misassignments	149	143	74	56	85
% uncorrect	8.98673	8.90966	8.24053	5.44747	5.20514
Predicted families without filtering	76	73	52	33	53
Predicted families upon filtering (0.5%)	5	5	4	4	5
Correct families upon filtering (0.5%)	5	5	4	4	5
Actually present families	6	6	6	6	6
0.5% threshold (no. of sequences)	15	15	9	9	14
Unfiltered	NCBI-BFV	TrEMBL-BFV	SP-BFV	Meta-PA	SGA-PA
Pasteurellaceae	509	512	205	537	535
Lactobacillaceae	462	419	199	282	479
Paenibacillaceae	104	103	4	113	115
Enterobacteriaceae	76	74	57	38	65
Enterococcaceae	3	3	1	2	9
Saccharomycetaceae	355	351	358	0	345
misassignments	149	143	74	56	85

## Sheet: GenusMegan
DB	NCBI-BFV	TrEMBL-BFV	SP-BFV	Meta-PA	SGA-PA
Total peptide sequences	9085	8870	6011	6383	10881
Total assigned sequences	2906	2820	1691	1683	2623
Genus-specific sequences	1258	1203	628	794	1252
% genus-specific sequences	43.2897	42.6596	37.1378	47.1777	47.7316
Correct assignments	1033	987	508	676	1092
% correct	82.1145	82.0449	80.8917	85.1385	87.2204
Misassignments	225	216	120	118	160
% uncorrect	17.8855	17.9551	19.1083	14.8615	12.7796
Predicted genera without filtering	121	115	76	56	86
Predicted genera upon filtering (0.5%)	5	5	5	5	6
Correct genera upon filtering (0.5%)	5	5	4	3	5
Actually present genera	8	8	8	8	8
0.5% threshold (no. of sequences)	15	15	9	9	14
Unfiltered	NCBI-BFV	TrEMBL-BFV	SP-BFV	Meta-PA	SGA-PA
Lactobacillus	362	320	146	279	373
Pasteurella	259	257	84	282	284
Brevibacillus	102	101	4	112	114
Pediococcus	76	75	41	0	81
Enterococcus	3	3	1	2	9
Escherichia	3	3	3	1	3
Saccharomyces	221	221	229	0	221
Rhodotorula	7	7	0	0	7
misassignments	225	216	120	118	160

## Sheet: SpeciesMegan
DB	NCBI-BFV	TrEMBL-BFV	SP-BFV	Meta-PA	SGA-PA
Total peptide sequences	9085	8870	6011	6383	10881
Total assigned sequences	2906	2820	1691	1683	2623
Species-specific sequences	737	711	329	471	717
% species-specific sequences	25.3613	25.2128	19.4559	27.9857	27.3351
Correct assignments	487	469	201	346	531
% correct	66.0787	65.9634	61.0942	73.4607	74.0586
Misassignments	250	242	128	125	186
% uncorrect	33.9213	34.0366	38.9058	26.5393	25.9414
Predicted species without filtering	164	157	87	80	114
Predicted species upon filtering (0.5%)	6	5	4	4	5
Correct species upon filtering (0.5%)	6	5	4	4	5
Actually present species	9	9	9	9	9
0.5% threshold (no. of sequences)	15	15	9	9	14
Unfiltered	NCBI-BFV	TrEMBL-BFV	SP-BFV	Meta-PA	SGA-PA
P. multocida	184	185	55	202	203
B. laterosporus	86	85	0	94	96
P. pentosaceus	45	45	20	0	48
L. acidophilus	38	36	13	34	40
L. casei*	22	4	1	11	27
E. faecalis	2	2	0	1	3
E. coli	3	3	2	1	2
S. cerevisiae	105	107	110	0	106
R. glutinis	2	2	0	0	6
misassignments	250	242	128	125	186

## Sheet: FamilyGraphUniPept_filtered
Filter 0.5%	NCBI-BFV	TrEMBL-BFV	SP-BFV	Meta-PA	SGA-PA
Pasteurellaceae	1429	1431	684	1540	1530
Lactobacillaceae	1268	1262	578	746	1388
Paenibacillaceae	385	384	15	429	426
Enterobacteriaceae	101	103	94	0	93
Enterococcaceae	26	26	16	0	31
Saccharomycetaceae	1050	1053	1122	0	1112
misassignments	0	0	0	0	0

## Sheet: GenusGraphUniPept_filtered
Filter 0.5%	NCBI-BFV	TrEMBL-BFV	SP-BFV	Meta-PA	SGA-PA
Lactobacillus	899	895	405	739	985
Pasteurella	976	982	386	1078	1068
Brevibacillus	376	375	14	424	421
Pediococcus	323	321	140	0	350
Enterococcus	25	25	14	0	28
Escherichia	0	0	0	0	0
Saccharomyces	740	737	779	0	784
Rhodotorula	38	38	0	0	20
misassignments	0	0	10	0	0

## Sheet: SpeciesGraphUniPept_filtered
Filter 0.5%	NCBI-BFV	TrEMBL-BFV	SP-BFV	Meta-PA	SGA-PA
P. multocida	807	811	298	885	876
B. laterosporus	351	350	0	396	393
P. pentosaceus	214	212	84	0	241
L. acidophilus	194	193	72	158	217
L. casei*	61	62	0	61	75
E. faecalis	18	18	13	0	24
E. coli	0	0	0	0	0
S. cerevisiae	161	159	113	0	107
R. glutinis	28	28	0	0	16
misassignments	0	0	0	0	0

## Sheet: FamilyGraphMEGAN_filtered
Filter 0.5%	NCBI-BFV	TrEMBL-BFV	SP-BFV	Meta-PA	SGA-PA
Pasteurellaceae	509	512	205	537	535
Lactobacillaceae	462	419	199	282	479
Paenibacillaceae	104	103	0	113	115
Enterobacteriaceae	76	74	57	38	65
Enterococcaceae	0	0	0	0	0
Saccharomycetaceae	355	351	358	0	345
misassignments	0	0	0	0	0

[truncated: 2 more sheets: GenusGraphMEGAN_filtered, SpeciesGraphMEGAN_filtered]
