# Supplementary material for: Evaluating the Impact of Different Sequence Databases on Metaproteome Analysis: Insights from a Lab-Assembled Microbial Mixture
Source: PLoS One. 2013 Dec 9;8(12):e82981. doi: 10.1371/journal.pone.0082981 (PMC3857319; doi:10.1371/journal.pone.0082981)
Supplement: Data S5 — (XLSX) [file pone.0082981.s005.xlsx]

## Sheet: TrEMBL-BFV_UniPept
TrEMBL_BFV_Unfiltered						TrEMBL_BFV_ Filtered								Unfiltered	Filtered		Unfiltered	Filtered		Unfiltered	Filtered			#
Family	#	Genus	#	Species	#	Family	#	Genus	#	Species	#		Predicted families	124	6	Predicted genera	215	7	Predicted species	249	8		Total UniPept sequences*	8090
Pasteurellaceae	1431	Pasteurella	982	Pasteurella multocida	811	Pasteurellaceae	1431	Pasteurella	982	Pasteurella multocida	811		Correct assignments	6	6	Correct assignments	8	7	Correct assignments	9	8		Family-specific sequences	4537
Lactobacillaceae	1262	Lactobacillus	895	Brevibacillus laterosporus	350	Lactobacillaceae	1262	Lactobacillus	895	Brevibacillus laterosporus	350		Misassignments	118	0	Misassignments	207	0	Misassignments	240	0		0.5% threshold (no. of sequences)	22.685
Saccharomycetaceae	1053	Saccharomyces	737	Pediococcus pentosaceus	212	Saccharomycetaceae	1053	Saccharomyces	737	Pediococcus pentosaceus	212		% correct	4.83871	100	% correct	3.72093	100	% correct	3.61446	100
Paenibacillaceae	384	Brevibacillus	375	Lactobacillus acidophilus	193	Paenibacillaceae	384	Brevibacillus	375	Lactobacillus acidophilus	193		Actually present families	6	6	Actually present genera	8	8	Actually present species	9	9
Enterobacteriaceae	103	Pediococcus	321	Saccharomyces cerevisiae	159	Enterobacteriaceae	103	Pediococcus	321	Saccharomyces cerevisiae	159		% actually present families correct assignments	100	100	% actually present genera correct assignments	100	3373	% actually present species correct assignments	100	88.8889		Total UniPept sequences*	8090
Enterococcaceae	26	Rhodotorula	38	Lactobacillus rhamnosus	62	Enterococcaceae	26	Rhodotorula	38	Lactobacillus rhamnosus	62		Family-specific sequences	4537	4259	Genus-specific sequences	3726	3373	Specie-specific sequences	2146	1833		Genus-specific sequences	3726
Bacillaceae	20	Enterococcus	25	Rhodotorula glutinis	28			Enterococcus	25	Rhodotorula glutinis	28		Correct assignments	4259	4259	Correct assignments	3382	974	Correct assignments	1841	1833		0.5% threshold (no. of sequences)	18.63
Clostridiaceae	13	Bacillus	16	Enterococcus faecalis	18					Enterococcus faecalis	18		Misassignments	278	0	Misassignments	344	2399	Misassignments	305	0
Rhodobacteraceae	10	Clostridium	12	Rhodotorula mucilaginosa	10								% correct	93.8726	100	% correct	90.7676	28.8764	% correct	85.7875	100
Pseudonocardiaceae	9	Escherichia	9	Escherichia coli	8																		Total UniPept sequences*	8090
Peptococcaceae	8	Haemophilus	9	Pediococcus acidilactici	4																		Specie-specific sequences	2146
Streptomycetaceae	7	Candida	8	Bacillus megaterium	4																		0.5% threshold (no. of sequences)	10.73
Flavobacteriaceae	7	Streptomyces	7	Malassezia globosa	4
Spirochaetaceae	6	Actinobacillus	7	Haemophilus parasuis	3
Aeromonadaceae	6	Aggregatibacter	7	Streptomyces hygroscopicus	3
Burkholderiaceae	6	Pseudonocardia	5	Lactobacillus ultunensis	3
Vibrionaceae	6	Vibrio	5	Puccinia graminis	3
Debaryomycetaceae	5	Corynebacterium	4	Vanderwaltozyma polyspora	3
Streptococcaceae	5	Naumovozyma	4	Mixia osmundae	3
Neisseriaceae	4	Malassezia	4	Lactobacillus delbrueckii	3
Malasseziaceae	4	Burkholderia	4	Tolumonas auensis	2
Corynebacteriaceae	4	Paenibacillus	4	Pediococcus claussenii	2
Pucciniaceae	3	Aeromonas	4	Millerozyma farinosa	2
Mixiaceae	3	Streptococcus	4	Bacillus cereus	2
Halomonadaceae	3	Puccinia	3	Aggregatibacter segnis	2
Xanthomonadaceae	3	Idiomarina	3	Brevibacillus brevis	2
Mycoplasmataceae	3	Flavobacterium	3	Zygosaccharomyces rouxii	2
Campylobacteraceae	3	Desulfosporosinus	3	Burkholderia pseudomallei	2
Rhizobiaceae	3	Pseudomonas	3	Naumovozyma dairenensis	2
Comamonadaceae	3	Mixia	3	Deferribacter desulfuricans	2
Veillonellaceae	3	Staphylococcus	3	Pedosphaera parvula	2
Deferribacteraceae	3	Mycoplasma	3	Desulfosporosinus youngiae	2
Staphylococcaceae	3	Treponema	3	Salmonella enterica	2
Pseudomonadaceae	3	Vanderwaltozyma	3	Enterobacter cloacae	2
Nectriaceae	3	Maribacter	2	Lactobacillus iners	2
Fusobacteriaceae	3	Prevotella	2	Enterococcus faecium	2
Idiomarinaceae	3	Myceliophthora	2	Marinobacter algicola	2
Alicyclobacillaceae	2	Campylobacter	2	Actinobacillus succinogenes	2
Cardiobacteriaceae	2	Salmonella	2	Naumovozyma castellii	2
Alteromonadaceae	2	Cardiobacterium	2	Halobacillus halophilus	2
Caulobacteraceae	2	Torulaspora	2	Aggregatibacter actinomycetemcomitans	2
Trichocomaceae	2	Actinosynnema	2	Histophilus somni	2
Eubacteriaceae	2	Pichia	2	Aggregatibacter aphrophilus	2
Sebacinaceae	2	Deferribacter	2	Ilyobacter polytropus	2
Oceanospirillaceae	2	Anaplasma	2	Piriformospora indica	2
Anaplasmataceae	2	Enterobacter	2	Kingella denitrificans	2
Oxalobacteraceae	2	Zygosaccharomyces	2	Alicyclobacillus acidocaldarius	2
Helicobacteraceae	2	Alicyclobacillus	2	Kluyveromyces lactis	2
Chaetomiaceae	2	Marinobacter	2	Staphylococcus saprophyticus	2
Clostridiales Family XI. Incertae Sedis	2	Halobacillus	2	Actinosynnema mirum	2
Chromatiaceae	2	Millerozyma	2	Torulaspora delbrueckii	2
Coriobacteriaceae	2	Halomonas	2	Lactobacillus helveticus	2
Glomerellaceae	2	Pedosphaera	2	Anaplasma phagocytophilum	2
Bradyrhizobiaceae	2	Histophilus	2	Campylobacter concisus	1
Phyllobacteriaceae	2	Piriformospora	2	Xanthomonas albilineans	1
Micrococcaceae	2	Ilyobacter	2	Spathaspora passalidarum	1
Pichiaceae	2	Providencia	2	Candidatus Liberibacter solanacearum	1
Synergistaceae	2	Kingella	2	Myxococcus fulvus	1
Prevotellaceae	2	Roseobacter	2	Candidatus Methylomirabilis oxyfera	1
Arthrodermataceae	2	Klebsiella	2	Rhizopus delemar	1
Verrucomicrobia subdivision 3	2	Synechococcus	2	Cardiobacterium valvarum	1
Lachnospiraceae	2	Kluyveromyces	2	Thermincola potens	1
Leuconostocaceae	2	Tolumonas	2	Clostridium acetobutylicum	1
Frankiaceae	1	Succinatimonas	1	Buchnera aphidicola	1
Clostridiales Family XVII. Incertae Sedis	1	Aminobacterium	1	Clostridium botulinum	1
Sclerotiniaceae	1	Ophiocordyceps	1	Oenococcus oeni	1
Melampsoraceae	1	Dialister	1	Clostridium cellulolyticum	1
Brucellaceae	1	Ruminococcus	1	Prevotella bryantii	1
Methylobacteriaceae	1	Dolosigranulum	1	Clostridium ljungdahlii	1
Hahellaceae	1	Borrelia	1	Saccharomonospora cyanea	1
Methylococcaceae	1	Eggerthella	1	Clostridium novyi	1
Simkaniaceae	1	Penicillium	1	Streptomyces albus	1
Microbotryaceae	1	Elizabethkingia	1	Clostridium saccharolyticum	1
Leptotrichiaceae	1	Rhodococcus	1	Treponema succinifaciens	1
Cronartiaceae	1	Aspergillus	1	Clostridium septicum	1
Aerococcaceae	1	Spathaspora	1	Methylobacterium nodulans	1
Cytophagaceae	1	Agrobacterium	1	Clostridium sporogenes	1
Chloroflexaceae	1	Thermobaculum	1	Myceliophthora novoguineensis	1
Moraxellaceae	1	Eremothecium	1	Clostridium thermocellum	1
Boletaceae	1	Niastella	1	Neisseria shayeganii	1
Mucoraceae	1	Erwinia	1	Coccidioides posadasii	1
Serpulaceae	1	Pantoea	1	Pantoea endophytica	1
Mycobacteriaceae	1	Ajellomyces	1	Comamonas testosteroni	1
Sphingobacteriaceae	1	Debaryomyces	1	Phenylobacterium zucineum	1
Aurantimonadaceae	1	Exiguobacterium	1	Cortinarius venetus	1
Cordycipitaceae	1	Aerococcus	1	Pseudonocardia dioxanivorans	1
Mycosphaerellaceae	1	Ferrimonas	1	Corynebacterium ammoniagenes	1
Thermoanaerobacteraceae	1	Roseburia	1	Ajellomyces dermatitidis	1
Myxococcaceae	1	Fibrella	1	Corynebacterium amycolatum	1
Cortinariaceae	1	Selenomonas	1	Candida tenuis	1
Nautiliaceae	1	Filobasidiella	1	Corynebacterium diphtheriae	1
Chlamydiaceae	1	Brucella	1	Candida tropicalis	1
Actinomycetaceae	1	Aeribacillus	1	Cronartium ribicola	1
Psychromonadaceae	1	Syntrophobotulus	1	Succinatimonas hippei	1
Deinococcaceae	1	Frankia	1	Cryptobacterium curtum	1
Blattabacteriaceae	1	Myxococcus	1	Thioalkalivibrio sulfidophilus	1
Nocardiaceae	1	Frateuria	1	Cryptococcus gattii	1
Ruminococcaceae	1	Neisseria	1	Vibrio gallaecicus	1
Nostocaceae	1	Fusobacterium	1	Cupriavidus basilensis	1
Saccharomycopsidaceae	1	Oenococcus	1	Mesorhizobium alhagi	1
Dermabacteraceae	1	Gemella	1	Debaryomyces hansenii	1
Bondarzewiaceae	1	Oribacterium	1	Microbotryum violaceum	1
Ophiocordycipitaceae	1	Gibberella	1	Aspergillus niger	1
Shewanellaceae	1	Ambrosiozyma	1	Moorea producta	1
Opitutaceae	1	Gibellula	1	Deinococcus proteolyticus	1
Sphaerobacteraceae	1	Phenylobacterium	1	Mycobacterium llatzerense	1
Desulfovibrionaceae	1	Glomerella	1	Denitrovibrio acetiphilus	1
Hypocreaceae	1	Deinococcus	1	Caldanaerobacter subterraneus	1
Ectothiorhodospiraceae	1	Candidatus Chloracidobacterium	1	Desulfitobacterium dichloroeliminans	1
Ajellomycetaceae	1	Pseudovibrio	1	Niastella koreensis	1
Carnobacteriaceae	1	Hahella	1	Desulfosporosinus sp. OT	1
Succinivibrionaceae	1	Rhizopus	1	Ophiocordyceps unilateralis	1
Bacteriovoracaceae	1	Candidatus Desulforudis	1	Asticcacaulis excentricus	1
Thermaceae	1	Denitrovibrio	1	Caloramator australicus	1
Phaffomycetaceae	1	Candidatus Hamiltonella	1	Dethiosulfovibrio peptidovorans	1
Tremellaceae	1	Roseiflexus	1	Penicillium chrysogenum	1
Erysipelotrichaceae	1	Helicobacter	1	Dialister invisus	1
Ustilaginaceae	1	Arcobacter	1	Pichia cactophila	1
Bartonellaceae	1	Herbaspirillum	1	Dolosigranulum pigrum	1
Acidobacteriaceae	1	Shewanella	1	Providencia rettgeri	1
Plectosphaerellaceae	1	Heterobasidion	1	Elizabethkingia anophelis	1
Ferrimonadaceae	1	Sphaerochaeta	1	Candida inconspicua	1
Listeriaceae	1	Candidatus Liberibacter	1	endosymbiont of Pedicinus obtusus	1
Magnaporthaceae	1	Arthroascus	1	Rhodopseudomonas palustris	1
		Hypocrea	1	Aurantimonas manganoxydans	1
		Sulfurimonas	1	Roseburia hominis	1
		Bacteriovorax	1	Enterococcus casseliflavus	1
		Thalassobium	1	Candida norvegica	1
		Candidatus Methylomirabilis	1	Enterococcus durans	1
		Thermus	1	Shewanella baltica	1
		Kazachstania	1	Actinobacillus lignieresii	1
		Nakaseomyces	1	Sphaerochaeta coccoides	1
		Ketogulonicigenium	1	Arthroascus schoenii	1
		Nectria	1	Streptococcus sanguinis	1
		Caloramator	1	Erwinia pyrifoliae	1
		Neptuniibacter	1	Streptomyces sp. C	1
		Chelativorans	1	Actinobacillus pleuropneumoniae	1
		Nitrosococcus	1	Syntrophobotulus glycolicus	1
		Caminibacter	1	Exiguobacterium sibiricum	1
		Oligotropha	1	Thermobispora bispora	1
		Komagataella	1	Ferrimonas balearica	1
		Opitutus	1	Candidatus Chloracidobacterium thermophilum	1
		Verticillium	1	Fibrella aestuarina	1
		Botryotinia	1	Aminobacterium colombiense	1
		Acinetobacter	1	Flavobacterium johnsoniae	1
		Acidovorax	1	Vibrio scophthalmi	1
		Xanthomonas	1	Frateuria aurantia	1
		Cupriavidus	1	Yersinia bercovieri	1
		Xylella	1	Fusobacterium varium	1
		Peptoniphilus	1	Methylibium petroleiphilum	1
		Coccidioides	1	Gibberella zeae	1
		Cyanothece	1	Methylomonas methanica	1
		Acetobacterium	1	Glomerella graminicola	1
		Caldanaerobacter	1	Micrococcus luteus	1
		Leuconostoc	1	Grimontia hollisae	1
		Brachybacterium	1	Aeromonas media	1
		Listeria	1	Haemophilus haemolyticus	1
		Pseudoramibacter	1	Mucilaginibacter paludis	1
		Barnettozyma	1	Haemophilus influenzae	1
		Psychromonas	1	Myceliophthora thermophila	1
		Arthrobacter	1	Acidovorax delafieldii	1
		Rhizobium	1	Mycoplasma putrefaciens	1
		Bartonella	1	Haemophilus pittmaniae	1
		Rhodobacter	1	Arthroderma otae	1
		Mannheimia	1	Hahella chejuensis	1
		Rhodopseudomonas	1	Nectria haematococca	1
		Comamonas	1	Bacillus subtilis	1
		Riemerella	1	Neptuniibacter caesariensis	1
		Cortinarius	1	Helicobacter cetorum	1
		Roseibium	1	Nitrosococcus halophilus	1
		Marinomonas	1	Herbaspirillum seropedicae	1
		Desulfitobacterium	1	Oligotropha carboxidovorans	1
		Thioalkalivibrio	1	Bacteriovorax marinus	1
		Saccharomonospora	1	Opitutus terrae	1
		Asticcacaulis	1	Idiomarina baltica	1
		Aurantimonas	1	Aeromonas veronii	1
		Mesorhizobium	1	Barnettozyma populi	1
		Serpula	1	Caminibacter mediatlanticus	1
		Methylibium	1	Kazachstania barnettii	1
		Simkania	1	Candida albicans	1
		Methylobacterium	1	Ketogulonicigenium vulgare	1
		Sphaerobacter	1	Peptoniphilus indolicus	1
		Methylomonas	1	Bartonella tribocorum	1
		Spirochaeta	1	Pichia alni	1
		Microbotryum	1	Klebsiella oxytoca	1
		Buchnera	1	Candida glabrata	1
		Micrococcus	1	Blattabacterium sp. (Blattella germanica)	1
		Strobilomyces	1	Providencia alcalifaciens	1
		Cronartium	1	Komagataella pastoris	1
		Sulfobacillus	1	Pseudomonas amygdali	1
		Basfia	1	Botryotinia fuckeliana	1
		Desulfotomaculum	1	Pseudoramibacter alactolyticus	1
		Moorea	1	Lactobacillus amylolyticus	1
		Terriglobus	1	Rhizobium etli	1
		Mucilaginibacter	1	Zymoseptoria tritici	1
		Thermincola	1	Rhodococcus equi	1
		Cryptobacterium	1	Acetobacterium woodii	1
		Thermobispora	1	Agrobacterium tumefaciens	1
		Mycobacterium	1	Brachybacterium faecium	1
		Dethiosulfovibrio	1	Riemerella anatipestifer	1
		Blattabacterium	1	Arthrobacter globiformis	1
		Megasphaera	1	Ruminococcus bromii	1
		Arthroderma	1	Lactobacillus jensenii	1
		Melampsora	1	Saccharomyces bayanus	1
		Lodderomyces	1	Lactobacillus johnsonii	1
		Magnaporthe	1	Saccharomyces pastorianus	1
		Wigglesworthia	1	Lactobacillus kisonensis	1
		Lactococcus	1	Serpula lacrymans	1
		Xenorhabdus	1	Lactobacillus reuteri	1
		Laribacter	1	Simkania negevensis	1
		Yersinia	1	Aeribacillus pallidus	1
		Lautropia	1	Sphaerobacter thermophilus	1
		Zymoseptoria	1	Lactobacillus sakei	1
		Lawsonia	1	Spirochaeta caldaria	1
		Leptotrichia	1	Acinetobacter haemolyticus	1
				Streptococcus mitis	1
				Lactococcus lactis	1
				Streptococcus suis	1
				Laribacter hongkongensis	1
				Ambrosiozyma ambrosiae	1
				Lautropia mirabilis	1
				Streptomyces sp. SirexAA-E	1
				Lawsonia intracellularis	1
				Sulfobacillus acidophilus	1
				Leptotrichia buccalis	1
				Terriglobus saanensis	1
				Leuconostoc mesenteroides	1
				Thermobaculum terrenum	1
				Listeria innocua	1
				Thermus sp. RL	1
				Lodderomyces elongisporus	1
				Candida viswanathii	1
				Magnaporthe oryzae	1
				Treponema denticola	1
				Aeromonas caviae	1
				Trichoderma atroviride	1
				Mannheimia haemolytica	1
				Vibrio aestuarianus	1
				Mannheimia succiniciproducens	1
				Vibrio harveyi	1
				Brucella pinnipedialis	1
				Wigglesworthia glossinidia	1
				Marinomonas mediterranea	1
				Xylella fastidiosa	1
				Megasphaera elsdenii	1
				Candidatus Desulforudis audaxviator	1
				Melampsora larici-populina	1
				Aerococcus viridans	1
				Lactobacillus fermentum	1

## Sheet: NCBI-BFV_UniPept
NCBI_BFV_Unfiltered						NCBI_BFV_Filtered								Unfiltered	Filtered		Unfiltered	Filtered		Unfiltered	Filtered			#
Family	#	Genus	#	Species	#	Family	#	Genus	#	Species	#		Predicted families	125	6	Predicted genera	218	7	Predicted species	255	8		Total UniPept sequences*	8124
Pasteurellaceae	1429	Pasteurella	976	Pasteurella multocida	807	Pasteurellaceae	1429	Pasteurella	976	Pasteurella multocida	807		Correct assignments	6	6	Correct assignments	8	7	Correct assignments	9	8		Family-specific sequences	4541
Lactobacillaceae	1268	Lactobacillus	899	Brevibacillus laterosporus	351	Lactobacillaceae	1268	Lactobacillus	899	Brevibacillus laterosporus	351		Misassignments	119	0	Misassignments	210	0	Misassignments	246	0		0.5% threshold (no. of sequences)	22.705
Saccharomycetaceae	1050	Saccharomyces	740	Pediococcus pentosaceus	214	Saccharomycetaceae	1050	Saccharomyces	740	Pediococcus pentosaceus	214		% correct	4.8	100	% correct	3.66972	100	% correct	3.52941	100
Paenibacillaceae	385	Brevibacillus	376	Lactobacillus acidophilus	194	Paenibacillaceae	385	Brevibacillus	376	Lactobacillus acidophilus	194		Actually present families	6	6	Actually present genera	8	8	Actually present species	9	9
Enterobacteriaceae	101	Pediococcus	323	Saccharomyces cerevisiae	161	Enterobacteriaceae	101	Pediococcus	323	Saccharomyces cerevisiae	161		% actually present families correct assignments	100	100	% actually present genera correct assignments	100	87.5	% actually present species correct assignments	100	88.8889		Total UniPept sequences*	8124
Enterococcaceae	26	Rhodotorula	38	Lactobacillus rhamnosus	61	Enterococcaceae	26	Rhodotorula	38	Lactobacillus rhamnosus	61		Family-specific sequences	4541	4541	Genus-specific sequences	3746	3377	Specie-specific sequences	2161	1834		Genus-specific sequences	3746
Bacillaceae	16	Enterococcus	25	Rhodotorula glutinis	28			Enterococcus	25	Rhodotorula glutinis	28		Correct assignments	4259	4541	Correct assignments	3386	3377	Correct assignments	1842	1834		0.5% threshold (no. of sequences)	18.73
Clostridiaceae	13	Bacillus	13	Enterococcus faecalis	18					Enterococcus faecalis	18		Misassignments	282	0	Misassignments	360	0	Misassignments	319	0
Streptomycetaceae	12	Streptomyces	12	Rhodotorula mucilaginosa	10								% correct	93.7899	100	% correct	90.3897	100	% correct	85.2383	100
Rhodobacteraceae	9	Clostridium	12	Escherichia coli	8																		Total UniPept sequences*	8124
Flavobacteriaceae	8	Haemophilus	11	Pediococcus acidilactici	4																		Specie-specific sequences	2161
Pseudonocardiaceae	7	Escherichia	9	Malassezia globosa	4																		0.5% threshold (no. of sequences)	10.805
Debaryomycetaceae	7	Aggregatibacter	7	Vanderwaltozyma polyspora	3
Aeromonadaceae	6	Candida	7	Haemophilus influenzae	3
Streptococcaceae	6	Actinobacillus	7	Mixia osmundae	3
Peptococcaceae	6	Streptococcus	5	Streptomyces hygroscopicus	3
Burkholderiaceae	5	Pseudonocardia	5	Lactobacillus ultunensis	3
Spirochaetaceae	5	Flavobacterium	4	Puccinia graminis	3
Vibrionaceae	5	Salmonella	4	Mannheimia succiniciproducens	3
Mycoplasmataceae	4	Malassezia	4	Lactobacillus delbrueckii	3
Fusobacteriaceae	4	Vibrio	4	Psychromonas ingrahamii	2
Xanthomonadaceae	4	Paenibacillus	4	Lodderomyces elongisporus	2
Malasseziaceae	4	Mycoplasma	4	Tolumonas auensis	2
Trichocomaceae	3	Burkholderia	4	Anaplasma phagocytophilum	2
Pucciniaceae	3	Aeromonas	4	Pediococcus claussenii	2
Pseudomonadaceae	3	Basfia	3	Bacillus cereus	2
Comamonadaceae	3	Synechococcus	3	Salmonella bongori	2
Staphylococcaceae	3	Puccinia	3	Bartonella tribocorum	2
Corynebacteriaceae	3	Idiomarina	3	Lactobacillus iners	2
Neisseriaceae	3	Pseudomonas	3	Brevibacillus brevis	2
Eubacteriaceae	3	Vanderwaltozyma	3	Millerozyma farinosa	2
Psychromonadaceae	3	Psychromonas	3	Burkholderia pseudomallei	2
Halomonadaceae	3	Mixia	3	Pedosphaera parvula	2
Rhizobiaceae	3	Staphylococcus	3	Candida glabrata	2
Idiomarinaceae	3	Naumovozyma	3	Aggregatibacter aphrophilus	2
Campylobacteraceae	3	Corynebacterium	3	Clostridium cellulolyticum	2
Lachnospiraceae	3	Kluyveromyces	2	Schizosaccharomyces pombe	2
Veillonellaceae	3	Schizosaccharomyces	2	Desulfosporosinus youngiae	2
Mixiaceae	3	Alicyclobacillus	2	Alicyclobacillus acidocaldarius	2
Nectriaceae	3	Marinobacter	2	Enterobacter cloacae	2
Cardiobacteriaceae	2	Maribacter	2	Laribacter hongkongensis	2
Agaricaceae	2	Millerozyma	2	Enterococcus faecium	2
Prevotellaceae	2	Halomonas	2	Marinobacter algicola	2
Alicyclobacillaceae	2	Histophilus	2	Exiguobacterium sibiricum	2
Caulobacteraceae	2	Exiguobacterium	2	Naumovozyma dairenensis	2
Alteromonadaceae	2	Bartonella	2	Flavobacterium johnsoniae	2
Phyllobacteriaceae	2	Fusobacterium	2	Agaricus bisporus	2
Anaplasmataceae	2	Nakaseomyces	2	Haemophilus parasuis	2
Schizosaccharomycetaceae	2	Klebsiella	2	Piriformospora indica	2
Glomerellaceae	2	Halobacillus	2	Hahella chejuensis	2
Moraxellaceae	2	Agaricus	2	Aggregatibacter actinomycetemcomitans	2
Hahellaceae	2	Ilyobacter	2	Halobacillus halophilus	2
Oceanospirillaceae	2	Rhodobacter	2	Aggregatibacter segnis	2
Chromatiaceae	2	Tolumonas	2	Histophilus somni	2
Bartonellaceae	2	Roseobacter	2	Salmonella enterica	2
Helicobacteraceae	2	Treponema	2	Ilyobacter polytropus	2
Pichiaceae	2	Anaplasma	2	Staphylococcus saprophyticus	2
Clostridiales Family XI. Incertae Sedis	2	Pedosphaera	2	Kluyveromyces lactis	2
Coriobacteriaceae	2	Cardiobacterium	2	Torulaspora delbrueckii	2
Arthrodermataceae	2	Pichia	2	Zygosaccharomyces rouxii	2
Sebacinaceae	2	Campylobacter	2	Lactobacillus helveticus	2
Leuconostocaceae	2	Piriformospora	2	Actinobacillus succinogenes	2
Deferribacteraceae	2	Prevotella	2	Pichia cactophila	1
Micrococcaceae	2	Torulaspora	2	Yersinia bercovieri	1
Verrucomicrobia subdivision 3	2	Desulfosporosinus	2	Cardiobacterium valvarum	1
Rhodocyclaceae	1	Hahella	2	Clostridium novyi	1
Methylococcaceae	1	Enterobacter	2	Nitrosococcus halophilus	1
Shewanellaceae	1	Zygosaccharomyces	2	Clostridium proteoclasticum	1
Erysipelotrichaceae	1	Lodderomyces	2	Riemerella anatipestifer	1
Ustilaginaceae	1	Laribacter	2	Clostridium saccharolyticum	1
Clostridiales Family XVII. Incertae Sedis	1	Terriglobus	1	Thermobispora bispora	1
Aurantimonadaceae	1	Coccidioides	1	Clostridium septicum	1
Chlamydiaceae	1	Pantoea	1	Mycoplasma putrefaciens	1
Sphingobacteriaceae	1	Emericella	1	Clostridium sporogenes	1
Mucoraceae	1	Serpula	1	Aeromonas veronii	1
Thermoanaerobacteraceae	1	Enhydrobacter	1	Clostridium thermocellum	1
Actinomycetaceae	1	Xanthomonas	1	Candida tropicalis	1
Chaetomiaceae	1	Arthrobacter	1	Coccidioides posadasii	1
Myxococcaceae	1	Candidatus Liberibacter	1	Candidatus Solibacter usitatus	1
Bradyrhizobiaceae	1	Arthroderma	1	Comamonas testosteroni	1
Nautiliaceae	1	Roseburia	1	Streptomyces sp. C	1
Acholeplasmataceae	1	Eremothecium	1	Cortinarius venetus	1
Carnobacteriaceae	1	Stenotrophomonas	1	Aurantimonas manganoxydans	1
Solibacteraceae	1	Erwinia	1	Corynebacterium ammoniagenes	1
Ferrimonadaceae	1	Desulfotomaculum	1	Aeromonas caviae	1
Methylobacteriaceae	1	Aspergillus	1	Corynebacterium amycolatum	1
Nocardiaceae	1	Ophiocordyceps	1	Nectria haematococca	1
Synergistaceae	1	Eubacterium	1	Corynebacterium diphtheriae	1
Nostocaceae	1	Candidatus Hamiltonella	1	Opitutus terrae	1
Deinococcaceae	1	Asticcacaulis	1	Cryptobacterium curtum	1
Ajellomycetaceae	1	Ambrosiozyma	1	Penicillium chrysogenum	1
Cortinariaceae	1	Ferrimonas	1	Cryptococcus gattii	1
Ophiocordycipitaceae	1	Comamonas	1	Pseudomonas amygdali	1
Bondarzewiaceae	1	Filobasidiella	1	Debaryomyces hansenii	1
Opitutaceae	1	Cryptobacterium	1	Rhodobacter sphaeroides	1
Ruminococcaceae	1	Aurantimonas	1	Deferribacter desulfuricans	1
Dermabacteraceae	1	Sphaerobacter	1	Agrobacterium tumefaciens	1
Saccharomycopsidaceae	1	Frankia	1	Deinococcus proteolyticus	1
Acidobacteriaceae	1	Succinatimonas	1	Spathaspora passalidarum	1
Sclerotiniaceae	1	Frateuria	1	Denitrovibrio acetiphilus	1
Frankiaceae	1	Thermobispora	1	Streptococcus sanguinis	1
Serpulaceae	1	Azoarcus	1	Desulfitobacterium dichloroeliminans	1
Blattabacteriaceae	1	Verticillium	1	Synechococcus elongatus	1
Simkaniaceae	1	Gemella	1	Arthroascus schoenii	1
Phaffomycetaceae	1	Eggerthella	1	Clostridium botulinum	1
Sphaerobacteraceae	1	Gemmatimonas	1	Dethiosulfovibrio peptidovorans	1
Ectothiorhodospiraceae	1	Oribacterium	1	Wigglesworthia glossinidia	1
Brucellaceae	1	Gibberella	1	Dialister invisus	1
Leptotrichiaceae	1	Candidatus Chloracidobacterium	1	Microlunatus phosphovorus	1
Aerococcaceae	1	Gibellula	1	Dolosigranulum pigrum	1
Plectosphaerellaceae	1	Peptoniphilus	1	Myceliophthora novoguineensis	1
Succinivibrionaceae	1	Glomerella	1	Elizabethkingia anophelis	1
Gemmatimonadaceae	1	Candidatus Solibacter	1	Naumovozyma castellii	1
Thermaceae	1	Aerococcus	1	Emericella nidulans	1
Propionibacteriaceae	1	Pseudoramibacter	1	Neptuniibacter caesariensis	1
Tremellaceae	1	Bacteriovorax	1	Enhydrobacter aerosaccus	1
Cordycipitaceae	1	Rhizobium	1	Oligotropha carboxidovorans	1
Tuberaceae	1	Barnettozyma	1	Bacillus megaterium	1
Boletaceae	1	Cortinarius	1	Paracoccus denitrificans	1
Microbotryaceae	1	Acholeplasma	1	Enterococcus casseliflavus	1
Listeriaceae	1	Arcobacter	1	Asticcacaulis excentricus	1
Oxalobacteraceae	1	Helicobacter	1	Enterococcus durans	1
Desulfovibrionaceae	1	Debaryomyces	1	Phenylobacterium zucineum	1
Bacteriovoracaceae	1	Herbaspirillum	1	Acholeplasma laidlawii	1
Melampsoraceae	1	Simkania	1	Prevotella bryantii	1
		Heterobasidion	1	Bacillus subtilis	1
		Spirochaeta	1	Pseudoramibacter alactolyticus	1
		Acidovorax	1	Erwinia pyrifoliae	1
		Denitrovibrio	1	Rhizobium etli	1
		Batrachochytrium	1	Acidovorax delafieldii	1
		Sulfurimonas	1	Candidatus Chloracidobacterium thermophilum	1
		Blattabacterium	1	Eubacterium saburreum	1
		Thermincola	1	Ruminococcus bromii	1
		Kazachstania	1	Bacteriovorax marinus	1
		Thioalkalivibrio	1	Candidatus Liberibacter solanacearum	1
		Ketogulonicigenium	1	Ferrimonas balearica	1
		Tuber	1	Shewanella baltica	1
		Borrelia	1	Barnettozyma populi	1
		Wigglesworthia	1	Sphaerochaeta coccoides	1
		Botryotinia	1	Frateuria aurantia	1
		Xylella	1	Streptococcus mitis	1
		Lachancea	1	Fusobacterium mortiferum	1
		Oligotropha	1	Streptomyces albus	1
		Brachybacterium	1	Fusobacterium varium	1
		Opitutus	1	Succinatimonas hippei	1
		Lactococcus	1	Gemmatimonas aurantiaca	1
		Acetobacterium	1	Thermincola potens	1
		Acaryochloris	1	Gibberella zeae	1
		Paracoccus	1	Thioalkalivibrio sulfidophilus	1
		Lautropia	1	Glomerella graminicola	1
		Candidatus Desulforudis	1	Treponema succinifaciens	1
		Lawsonia	1	Grimontia hollisae	1
		Penicillium	1	Vibrio gallaecicus	1
		Leptothrix	1	Haemophilus ducreyi	1
		Phenylobacterium	1	Xanthomonas albilineans	1
		Leptotrichia	1	Haemophilus haemolyticus	1
		Candidatus Methylomirabilis	1	Micrococcus luteus	1
		Leuconostoc	1	Acinetobacter haemolyticus	1
		Providencia	1	Caminibacter mediatlanticus	1
		Listeria	1	Arthrobacter globiformis	1
		Chelativorans	1	Mucilaginibacter paludis	1
		Acinetobacter	1	Haemophilus pittmaniae	1
		Actinosynnema	1	Mycoplasma pulmonis	1
		Brucella	1	Batrachochytrium dendrobatidis	1
		Rahnella	1	Myxococcus fulvus	1
		Mannheimia	1	Blattabacterium sp. (Blattella germanica)	1
		Rhizopus	1	Campylobacter concisus	1
		Buchnera	1	Helicobacter cetorum	1
		Rhodococcus	1	Neisseria shayeganii	1
		Agrobacterium	1	Herbaspirillum seropedicae	1
		Riemerella	1	Niastella koreensis	1
		Marinomonas	1	Botryotinia fuckeliana	1
		Roseibium	1	Oenococcus oeni	1
		Megasphaera	1	Idiomarina baltica	1
		Ruminococcus	1	Ophiocordyceps unilateralis	1
		Melampsora	1	Brachybacterium faecium	1
		Cyanothece	1	Pantoea endophytica	1
		Mesorhizobium	1	Kazachstania barnettii	1
		Selenomonas	1	Aeromonas media	1
		Methylibium	1	Ketogulonicigenium vulgare	1
		Shewanella	1	Candida albicans	1
		Methylobacterium	1	Klebsiella oxytoca	1
		Spathaspora	1	Candida inconspicua	1
		Methylomonas	1	Arthroderma otae	1
		Sphaerochaeta	1	Peptoniphilus indolicus	1
		Microbotryum	1	Lachancea kluyveri	1
		Deferribacter	1	Pichia alni	1
		Micrococcus	1	Actinobacillus lignieresii	1
		Deinococcus	1	Candida norvegica	1
		Microlunatus	1	Lactobacillus amylolyticus	1
		Strobilomyces	1	Providencia rettgeri	1
		Butyrivibrio	1	Acetobacterium woodii	1
		Sulfobacillus	1	Pseudonocardia dioxanivorans	1
		Caldanaerobacter	1	Acaryochloris marina	1
		Desulfitobacterium	1	Candida tenuis	1
		Mucilaginibacter	1	Brucella pinnipedialis	1
		Thalassobium	1	Rahnella aquatilis	1
		Myceliophthora	1	Buchnera aphidicola	1
		Thermobaculum	1	Rhizopus delemar	1
		Caloramator	1	Lactobacillus jensenii	1
		Thermus	1	Rhodococcus equi	1
		Myxococcus	1	Lactobacillus johnsonii	1
		Arthroascus	1	Candidatus Desulforudis audaxviator	1
		Caminibacter	1	Lactobacillus kisonensis	1
		Dethiosulfovibrio	1	Roseburia hominis	1
		Ajellomyces	1	Lactobacillus reuteri	1
		Dialister	1	Saccharomyces bayanus	1
		Nectria	1	Actinobacillus pleuropneumoniae	1
		Dolosigranulum	1	Saccharomyces pastorianus	1
		Neisseria	1	Lactobacillus sakei	1
		Williopsis	1	Candidatus Methylomirabilis oxyfera	1
		Neptuniibacter	1	Ambrosiozyma ambrosiae	1
		Xenorhabdus	1	Serpula lacrymans	1
		Niastella	1	Lactococcus lactis	1
		Yersinia	1	Simkania negevensis	1
		Nitrosococcus	1	Aspergillus niger	1
		Elizabethkingia	1	Sphaerobacter thermophilus	1
		Oenococcus	1	Lautropia mirabilis	1
				Spirochaeta caldaria	1
				Lawsonia intracellularis	1
				Stenotrophomonas maltophilia	1
				Leptothrix cholodnii	1
				Streptococcus salivarius	1
				Leptotrichia buccalis	1
				Streptococcus suis	1
				Leuconostoc mesenteroides	1
				Ajellomyces dermatitidis	1
				Listeria innocua	1
				Streptomyces sp. SirexAA-E	1
				Caldanaerobacter subterraneus	1
				Sulfobacillus acidophilus	1
				Actinosynnema mirum	1
				Terriglobus saanensis	1
				Mannheimia haemolytica	1
				Thermobaculum terrenum	1
				Aerococcus viridans	1
				Thermus sp. RL	1
				Caloramator australicus	1
				Clostridium acetobutylicum	1
				Marinomonas mediterranea	1
				Treponema denticola	1
				Megasphaera elsdenii	1
				Tuber melanosporum	1
				Melampsora larici-populina	1
				Vibrio aestuarianus	1
				Mesorhizobium alhagi	1
				Vibrio scophthalmi	1
				Methylibium petroleiphilum	1
				Williopsis salicorniae	1
				Methylobacterium nodulans	1
				Xylella fastidiosa	1
				Methylomonas methanica	1
				Clostridium ljungdahlii	1
				Microbotryum violaceum	1
				Lactobacillus fermentum	1

## Sheet: SP-BFV_UniPept
SP_BFV_Unfiltered						SP_BFV_Filtered								Unfiltered	Filtered		Unfiltered	Filtered		Unfiltered	Filtered			#
Family	#	Genus	#	Species	#	Family	#	Genus	#	Species	#		Predicted families	54	6	Predicted genera	69	7	Predicted species	70	5		Total UniPept sequences*	5388
Saccharomycetaceae	1122	Saccharomyces	779	Pasteurella multocida	298	Saccharomycetaceae	1122	Saccharomyces	779	Pasteurella multocida	298		Correct assignments	6	6	Correct assignments	8	6	Correct assignments	6	5		Family-specific sequences	2593
Pasteurellaceae	684	Lactobacillus	405	Saccharomyces cerevisiae	113	Pasteurellaceae	684	Lactobacillus	405	Saccharomyces cerevisiae	113		Misassignments	48	0	Misassignments	61	1	Misassignments	64	0		0.5% threshold (no. of sequences)	12.965
Lactobacillaceae	578	Pasteurella	386	Pediococcus pentosaceus	84	Lactobacillaceae	578	Pasteurella	386	Pediococcus pentosaceus	84		% correct	11.1111	100	% correct	11.5942	85.7143	% correct	8.57143	100
Enterobacteriaceae	94	Pediococcus	140	Lactobacillus acidophilus	72	Enterobacteriaceae	94	Pediococcus	140	Lactobacillus acidophilus	72		Actually present families	6	6	Actually present genera	8	8	Actually present species	9	9
Enterococcaceae	16	Brevibacillus	14	Enterococcus faecalis	13	Enterococcaceae	16	Brevibacillus	14	Enterococcus faecalis	13		% actually present families correct assignments	100	100	% actually present genera correct assignments	100	75	% actually present species correct assignments	66.6667	55.5556		Total UniPept sequences*	5388
Paenibacillaceae	15	Enterococcus	14	Buchnera aphidicola	2	Paenibacillaceae	15	Enterococcus	14				Family-specific sequences	2593	2509	Genus-specific sequences	1837	1748	Specie-specific sequences	654	580		Genus-specific sequences	1837
Bacillaceae	10	Bacillus	10	Brevibacillus brevis	2			Bacillus	10				Correct assignments	2509	2509	Correct assignments	1740	1738	Correct assignments	581	580		0.5% threshold (no. of sequences)	9.185
Mycoplasmataceae	5	Mycoplasma	5	Bacillus cytotoxicus	2								Misassignments	84	0	Misassignments	97	10	Misassignments	73	0
Clostridiaceae	4	Haemophilus	5	Schizosaccharomyces pombe	2								% correct	96.7605	100	% correct	94.7197	99.4279	% correct	88.8379	100
Shewanellaceae	4	Shewanella	4	Rhodopseudomonas palustris	2																		Total UniPept sequences*	5388
Corynebacteriaceae	3	Clostridium	4	Agaricus bisporus	2																		Specie-specific sequences	654
Streptococcaceae	3	Corynebacterium	3	Corynebacterium kroppenstedtii	2																		0.5% threshold (no. of sequences)	3.27
Bradyrhizobiaceae	2	Streptococcus	3	Mannheimia succiniciproducens	2
Pseudomonadaceae	2	Agaricus	2	Tolumonas auensis	2
Peptococcaceae	2	Schizosaccharomyces	2	Mycoplasma pulmonis	1
Aeromonadaceae	2	Rhodopseudomonas	2	Shewanella woodyi	1
Rhodobacteraceae	2	Staphylococcus	2	Candida albicans	1
Schizosaccharomycetaceae	2	Buchnera	2	Clostridium cellulolyticum	1
Anaplasmataceae	2	Mycobacterium	2	Laribacter hongkongensis	1
Agaricaceae	2	Pseudomonas	2	Clostridium kluyveri	1
Staphylococcaceae	2	Basfia	2	Prochlorococcus marinus	1
Halomonadaceae	2	Tolumonas	2	Clostridium tetani	1
Vibrionaceae	2	Acholeplasma	1	Salmonella enterica	1
Helicobacteraceae	2	Prochlorococcus	1	Clostridium thermocellum	1
Mycobacteriaceae	2	Synechococcus	1	Candidatus Solibacter usitatus	1
Rhodocyclaceae	1	Edwardsiella	1	Colwellia psychrerythraea	1
Hydrogenophilaceae	1	Rhodobacter	1	Maricaulis maris	1
Comamonadaceae	1	Ehrlichia	1	Alkalilimnicola ehrlichii	1
Acholeplasmataceae	1	Actinobacillus	1	Acholeplasma laidlawii	1
Chlamydiaceae	1	Emericella	1	Cytophaga hutchinsonii	1
Cytophagaceae	1	Alkalilimnicola	1	Psychromonas ingrahamii	1
Hahellaceae	1	Bifidobacterium	1	Desulfotomaculum reducens	1
Neisseriaceae	1	Candidatus Protochlamydia	1	Rubrobacter xylanophilus	1
Sordariaceae	1	Eremothecium	1	Edwardsiella ictaluri	1
Oxalobacteraceae	1	Rhodotorula	1	Shewanella baltica	1
Streptomycetaceae	1	Escherichia	1	Ehrlichia canis	1
Desulfovibrionaceae	1	Borrelia	1	Streptococcus pneumoniae	1
Microbacteriaceae	1	Exiguobacterium	1	Emericella nidulans	1
Parachlamydiaceae	1	Streptomyces	1	Lactobacillus johnsonii	1
Rubrobacteraceae	1	Finegoldia	1	Actinobacillus succinogenes	1
Ectothiorhodospiraceae	1	Paracoccus	1	Bifidobacterium longum	1
Colwelliaceae	1	Flavobacterium	1	Eremothecium gossypii	1
Bifidobacteriaceae	1	Azoarcus	1	Mycoplasma penetrans	1
Solibacteraceae	1	Wolinella	1	Escherichia coli	1
Prochlorococcaceae	1	Pseudoalteromonas	1	Paracoccus denitrificans	1
Spirochaetaceae	1	Xylella	1	Exiguobacterium sibiricum	1
Pseudoalteromonadaceae	1	Psychromonas	1	Aliivibrio fischeri	1
Hyphomonadaceae	1	Acaryochloris	1	Finegoldia magna	1
Clostridiales Family XI. Incertae Sedis	1	Candidatus Solibacter	1	Pseudoalteromonas haloplanktis	1
Trichocomaceae	1	Thiobacillus	1	Flavobacterium johnsoniae	1
Psychromonadaceae	1	Rubrobacter	1	Rhodobacter sphaeroides	1
Xanthomonadaceae	1	Vanderwaltozyma	1	Thiobacillus denitrificans	1
Rhizobiaceae	1	Salmonella	1	Rhodotorula mucilaginosa	1
Flavobacteriaceae	1	Candida	1	Vanderwaltozyma polyspora	1
		Colwellia	1	Candida glabrata	1
		Maricaulis	1	Xylella fastidiosa	1
		Cytophaga	1	Candidatus Protochlamydia amoebophila	1
		Candidatus Hamiltonella	1	Kluyveromyces lactis	1
		Sulfurimonas	1	Shewanella denitrificans	1
		Aliivibrio	1	Lachancea kluyveri	1
		Desulfotomaculum	1	Staphylococcus saprophyticus	1
		Nakaseomyces	1	Bacillus halodurans	1
		Lachancea	1	Synechococcus elongatus	1
		Vibrio	1	Lactobacillus delbrueckii	1
		Agrobacterium	1	Lactobacillus fermentum	1
		Laribacter	1	Haemophilus ducreyi	1
		Yersinia	1	Wolinella succinogenes	1
		Hahella	1	Haemophilus influenzae	1
		Kluyveromyces	1	Acaryochloris marina	1
				Hahella chejuensis	1

## Sheet: SGA-PA_UniPept
SGA-PA_Unfiltered						SGA-PA_Filtered								Unfiltered	Filtered		Unfiltered	Filtered		Unfiltered	Filtered			#
Family	#	Genus	#	Species	#	Family	#	Genus	#	Species	#		Predicted families	37	6	Predicted genera	43	7	Predicted species	44	8		Total UniPept sequences*	8857
Pasteurellaceae	1530	Pasteurella	1068	Pasteurella multocida	876	Pasteurellaceae	1530	Pasteurella	1068	Pasteurella multocida	876		Correct assignments	6	6	Correct assignments	8	7	Correct assignments	9	8		Family-specific sequences	4614
Lactobacillaceae	1388	Lactobacillus	985	Brevibacillus laterosporus	393	Lactobacillaceae	1388	Lactobacillus	985	Brevibacillus laterosporus	393		Misassignments	31	0	Misassignments	35	0	Misassignments	35	0		0.5% threshold (no. of sequences)	23.07
Saccharomycetaceae	1112	Saccharomyces	784	Pediococcus pentosaceus	241	Saccharomycetaceae	1112	Saccharomyces	784	Pediococcus pentosaceus	241		% correct	16.2162	100	% correct	18.6047	100	% correct	20.4545	100
Paenibacillaceae	426	Brevibacillus	421	Lactobacillus acidophilus	217	Paenibacillaceae	426	Brevibacillus	421	Lactobacillus acidophilus	217		Actually present families	6	6	Actually present genera	8	8	Actually present species	9	9
Enterobacteriaceae	93	Pediococcus	350	Saccharomyces cerevisiae	107	Enterobacteriaceae	93	Pediococcus	350	Saccharomyces cerevisiae	107		% actually present families correct assignments	100	100	% actually present genera correct assignments	100	87.5	% actually present species correct assignments	100	88.8889		Total UniPept sequences*	8857
Enterococcaceae	31	Enterococcus	28	Lactobacillus rhamnosus	75	Enterococcaceae	31	Enterococcus	28	Lactobacillus rhamnosus	75		Family-specific sequences	4614	4580	Genus-specific sequences	3702	3656	Specie-specific sequences	1995	1949		Genus-specific sequences	3702
Tricholomataceae	2	Rhodotorula	20	Enterococcus faecalis	24			Rhodotorula	20	Enterococcus faecalis	24		Correct assignments	4580	4580	Correct assignments	3662	3656	Correct assignments	1954	1949		0.5% threshold (no. of sequences)	18.51
Malasseziaceae	2	Escherichia	6	Rhodotorula glutinis	16					Rhodotorula glutinis	16		Misassignments	34	0	Misassignments	40	0	Misassignments	41	0
Mixiaceae	2	Laccaria	2	Escherichia coli	5								% correct	99.2631	100	% correct	98.9195	100	% correct	97.9449	100
Planctomycetaceae	1	Mixia	2	Rhodotorula mucilaginosa	4																		Total UniPept sequences*	8857
Streptomycetaceae	1	Malassezia	2	Laccaria bicolor	2																		Specie-specific sequences	1995
Sclerotiniaceae	1	Haemophilus	2	Mixia osmundae	2																		0.5% threshold (no. of sequences)	9.975
Bartonellaceae	1	Aggregatibacter	2	Malassezia globosa	2
Xanthomonadaceae	1	Bifidobacterium	1	Bartonella tribocorum	1
Halobacteriaceae	1	Allomyces	1	Rhizopus delemar	1
Pucciniaceae	1	Pseudomonas	1	Planctomyces brasiliensis	1
Halomonadaceae	1	Halorhabdus	1	Histophilus somni	1
Sphingobacteriaceae	1	Mucilaginibacter	1	Moniliophthora perniciosa	1
Bifidobacteriaceae	1	Histophilus	1	Kluyveromyces lactis	1
Desulfobacteraceae	1	Piriformospora	1	Penicillium chrysogenum	1
Leuconostocaceae	1	Kluyveromyces	1	Desulfobacter postgatei	1
Alteromonadaceae	1	Puccinia	1	Pseudoxanthomonas spadix	1
Listeriaceae	1	Clostridium	1	Allomyces arbuscula	1
Pseudomonadaceae	1	Moniliophthora	1	Haemophilus parasuis	1
Blastocladiaceae	1	Sclerotinia	1	Lactobacillus kisonensis	1
Corynebacteriaceae	1	Acinetobacter	1	Mucilaginibacter paludis	1
Marasmiaceae	1	Corynebacterium	1	Sclerotinia sclerotiorum	1
Sebacinaceae	1	Penicillium	1	Bifidobacterium gallicum	1
Acidobacteriaceae	1	Terriglobus	1	Streptococcus suis	1
Streptococcaceae	1	Planctomyces	1	Piriformospora indica	1
Moraxellaceae	1	Acidovorax	1	Corynebacterium ulcerans	1
Trichocomaceae	1	Pseudoxanthomonas	1	Pseudomonas putida	1
Mucoraceae	1	Desulfobacter	1	Aggregatibacter segnis	1
Tuberaceae	1	Rhizopus	1	Puccinia graminis	1
Clostridiaceae	1	Marinobacter	1	Enterococcus faecium	1
Comamonadaceae	1	Halomonas	1	Halorhabdus utahensis	1
Peptococcaceae	1	Bartonella	1	Marinobacter algicola	1
		Streptococcus	1	Tuber melanosporum	1
		Streptomyces	1	Clostridium papyrosolvens	1
		Leptothrix	1	Aggregatibacter actinomycetemcomitans	1
		Tuber	1	Terriglobus saanensis	1
		Leuconostoc	1	Leptothrix cholodnii	1
		Listeria	1	Leuconostoc citreum	1
				Listeria monocytogenes	1

## Sheet: Meta-PA_UniPept
Meta-PA_Unfiltered						Meta-PA_Filtered								Filtered	Unfiltered		Filtered	Unfiltered		Filtered	Unfiltered			#
Family	#	Genus	#	Species	#	Family	#	Genus	#	Species	#		Predicted families	11	3	Predicted genera	18	3	Predicted species	19	4		Total UniPept sequences*	5257
Pasteurellaceae	1540	Pasteurella	1078	Pasteurella multocida	885	Pasteurellaceae	1540	Pasteurella	1078	Pasteurella multocida	885		Correct assignments	5	3	Correct assignments	5	3	Correct assignments	5	4		Family-specific sequences	2725
Lactobacillaceae	746	Lactobacillus	739	Brevibacillus laterosporus	396	Lactobacillaceae	746	Lactobacillus	739	Brevibacillus laterosporus	396		Misassignments	6	0	Misassignments	13	0	Misassignments	14	0		0.5% threshold (no. of sequences)	13.625
Paenibacillaceae	429	Brevibacillus	424	Lactobacillus acidophilus	158	Paenibacillaceae	429	Brevibacillus	424	Lactobacillus acidophilus	158		% correct	45.4545	100	% correct	27.7778	100	% correct	26.3158	100
Enterococcaceae	2	Haemophilus	2	Lactobacillus rhamnosus	61					Lactobacillus rhamnosus	61		Actually present families	6	6	Actually present genera	8	8	Actually present species	9	9
Enterobacteriaceae	2	Aggregatibacter	2	Haemophilus parasuis	1								% actually present families correct assignments	83.3333	50	% actually present genera correct assignments	62.5	37.5	% actually present species correct assignments	55.5556	44.4444		Total UniPept sequences*	5257
Pseudomonadaceae	1	Sclerotinia	1	Pseudoxanthomonas spadix	1								Family-specific sequences	2725	2715	Genus-specific sequences	2258	2241	Specie-specific sequences	1515	1500		Genus-specific sequences	2258
Listeriaceae	1	Pseudomonas	1	Planctomyces brasiliensis	1								Correct assignments	2719	2715	Correct assignments	2243	2241	Correct assignments	1501	1500		0.5% threshold (no. of sequences)	11.29
Streptococcaceae	1	Halomonas	1	Histophilus somni	1								Misassignments	6	0	Misassignments	15	0	Misassignments	14	0
Xanthomonadaceae	1	Pediococcus	1	Streptococcus suis	1								% correct	99.7798	100	% correct	99.3357	100	% correct	99.0759	100
Halomonadaceae	1	Histophilus	1	Laccaria bicolor	1																		Total UniPept sequences*	5257
Planctomycetaceae	1	Planctomyces	1	Enterococcus faecalis	1																		Specie-specific sequences	1515
		Laccaria	1	Aggregatibacter segnis	1																		0.5% threshold (no. of sequences)	7.575
		Pseudoxanthomonas	1	Pseudomonas putida	1
		Streptococcus	1	Lactobacillus kisonensis	1
		Enterococcus	1	Sclerotinia sclerotiorum	1
		Tetragenococcus	1	Aggregatibacter actinomycetemcomitans	1
		Leptothrix	1	Tetragenococcus halophilus	1
		Listeria	1	Leptothrix cholodnii	1
				Listeria monocytogenes	1

## Sheet: TrEMBL-BFV_MEGAN
TrEMBL_BFV_Min Support 1						TrEMBL_BFV_Min Support 15 (0.5%)								Min Support 1	Min Support 15 (0.5%)		Min Support 1	Min Support 15 (0.5%)		Min Support 1	Min Support 15 (0.5%)		Min Support 1	#
Family	#	Genus	#	Species	#	Family	#	Genus	#	Species	#		Predicted families	73	5	Predicted genera	115	5	Predicted species	157	5		Reads	8870
Pasteurellaceae	512	Lactobacillus	320	Pasteurella multocida	185	Pasteurellaceae	512	Lactobacillus	320	Pasteurella multocida	185		Correct assignments	6	5	Correct assignments	8	5	Correct assignments	9	5		Assigned	2820
Lactobacillaceae	419	Pasteurella	257	Saccharomyces cerevisiae	107	Lactobacillaceae	419	Pasteurella	257	Saccharomyces cerevisiae	107		Misassignments	67	0	Misassignments	107	0	Misassignments	148	0		No Hit	4396
Saccharomycetaceae	351	Saccharomyces	221	Brevibacillus laterosporus	85	Saccharomycetaceae	351	Saccharomyces	221	Brevibacillus laterosporus	85		% correct	8.21918	100	% correct	6.95652	100	% correct	5.73248	100		Not assigned	1654
Paenibacillaceae	103	Brevibacillus	101	Pediococcus pentosaceus	45	Paenibacillaceae	103	Brevibacillus	101	Pediococcus pentosaceus	45		Actually present families	6	6	Actually present genera	8	8	Actually present species	9	9		Min Support 15 (0.5%)	#
Enterobacteriaceae	74	Pediococcus	75	Lactobacillus acidophilus	36	Enterobacteriaceae	74	Pediococcus	75	Lactobacillus acidophilus	36		% actually present families correct assignments	100	83.3333	% actually present genera correct assignments	100	62.5	% actually present species correct assignments	100	55.5556		Reads	8870
Streptococcaceae	11	Haemophilus	14	Saccharomyces cerevisiae x Saccharomyces kudriavzevii	8								Family-specific sequences	1605	1459	Genus-specific sequences	1203	974	Specie-specific sequences	711	458		Assigned	2820
Bacillaceae	9	Actinobacillus	10	Desulfosporosinus youngiae	8								Correct assignments	1462	1459	Correct assignments	987	974	Correct assignments	469	458		No Hit	4396
Pseudomonadaceae	8	Aggregatibacter	10	Aggregatibacter actinomycetemcomitans	7								Misassignments	143	0	Misassignments	216	0	Misassignments	242	0		Not assigned	1654
Peptococcaceae	8	Pseudomonas	8	Lactobacillus delbrueckii	7								% correct	91.0903	100	% correct	82.0449	100	% correct	65.9634	100
Vibrionaceae	6	Desulfosporosinus	8	Pasteurella dagmatis	6																		0.5% threshold (no. of sequences)	14.1
Neisseriaceae	6	Streptococcus	8	Bombus impatiens	5
Apidae	5	Rhodotorula <Sporidiobolaceae>	7	Haemophilus influenzae	5
Debaryomycetaceae	5	Bacillus	6	Streptococcus suis	5
Leuconostocaceae	5	Bombus	5	Rhodotorula mucilaginosa	4
Mycoplasmataceae	4	Neisseria	5	Naumovozyma dairenensis	4
Lachnospiraceae	4	Naumovozyma	4	Buchnera aphidicola	4
Poaceae	3	Mycoplasma	4	Lactobacillus crispatus	4
Burkholderiaceae	3	Buchnera	4	Lactobacillus helveticus	4
Fusobacteriaceae	3	Torulaspora	3	Lactobacillus rhamnosus	4
Enterococcaceae	3	Vibrio	3	Torulaspora delbrueckii	3
Thermaceae	3	Gallibacterium	3	Mycoplasma penetrans	3
Drosophilidae	2	Escherichia	3	Pseudomonas aeruginosa	3
Estrildidae	2	Salmonella	3	Gallibacterium anatis	3
Branchiostomidae	2	Serratia	3	Actinobacillus succinogenes	3
Shewanellaceae	2	Fusobacterium	3	Salmonella enterica	3
Campylobacteraceae	2	Lactococcus	3	Escherichia coli	3
Clostridiaceae	2	Oenococcus	3	Lactococcus lactis	3
Chloroflexaceae	2	Enterococcus	3	Lactobacillus jensenii	3
Streptomycetaceae	2	Drosophila	2	Lactobacillus kefiranofaciens	3
Retroviridae	1	Taeniopygia	2	Brevibacillus brevis	3
Podoviridae	1	Branchiostoma	2	Shuttle vector pCS4-14	2
Euphorbiaceae	1	Eremothecium	2	Taeniopygia guttata	2
Funariaceae	1	Kluyveromyces	2	Branchiostoma floridae	2
Bryopsidaceae	1	Nakaseomyces	2	Rhodotorula glutinis	2
Rhabditidae	1	Spathaspora	2	Candida glabrata	2
Phasianidae	1	Thermobaculum	2	Kluyveromyces lactis	2
Canidae	1	Photobacterium	2	Eremothecium gossypii	2
Hominidae	1	Histophilus	2	Spathaspora passalidarum	2
Bathyergidae	1	Photorhabdus	2	Thermobaculum terrenum	2
Melampsoraceae	1	Providencia	2	Synergistetes bacterium SGP1	2
Pucciniaceae	1	Shewanella	2	Histophilus somni	2
Schizosaccharomycetaceae	1	Burkholderia	2	Haemophilus ducreyi	2
Tuberaceae	1	Clostridium	2	Actinobacillus pleuropneumoniae	2
Lasiosphaeriaceae	1	Paenibacillus	2	Photorhabdus asymbiotica	2
Magnaporthaceae	1	Oceanithermus	2	Lactobacillus antri	2
Plectosphaerellaceae	1	Roseiflexus	2	Lactobacillus ultunensis	2
Trichocomaceae	1	Streptomyces	2	Enterococcus faecalis	2
Thermococcaceae	1	Lentivirus	1	Oceanithermus profundus	2
Thermotogaceae	1	phiKMV-like viruses	1	synthetic construct	1
Synergistaceae	1	Sorghum	1	Simian immunodeficiency virus	1
Xanthomonadaceae	1	Hordeum	1	Vibrio phage VP93	1
Hahellaceae	1	Phyllostachys	1	Sorghum bicolor	1
Chromatiaceae	1	Ricinus	1	Hordeum vulgare	1
Cardiobacteriaceae	1	Physcomitrella	1	Phyllostachys edulis	1
Idiomarinaceae	1	Bryopsis	1	Ricinus communis	1
Aeromonadaceae	1	Caenorhabditis	1	Physcomitrella patens	1
Acidithiobacillaceae	1	Meleagris	1	Bryopsis hypnoides	1
Comamonadaceae	1	Canis	1	Caenorhabditis elegans	1
Rickettsiaceae	1	Homo	1	Meleagris gallopavo	1
Rhodobacteraceae	1	Heterocephalus	1	Canis lupus	1
Aurantimonadaceae	1	Puccinia	1	Homo sapiens	1
Methylocystaceae	1	Melampsora	1	Heterocephalus glaber	1
Caulobacteraceae	1	Schizosaccharomyces	1	Puccinia graminis	1
Gemmatimonadaceae	1	Ogataea	1	Melampsora larici-populina	1
Veillonellaceae	1	Lachancea	1	Schizosaccharomyces japonicus	1
Erysipelotrichaceae	1	Candida	1	Ogataea parapolymorpha	1
Ruminococcaceae	1	Lodderomyces	1	Saccharomyces bayanus	1
Clostridiales	1	Tuber	1	Lachancea thermotolerans	1
Aerococcaceae	1	Podospora	1	Candida tropicalis	1
Staphylococcaceae	1	Magnaporthe	1	Lodderomyces elongisporus	1
Opitutaceae	1	Verticilium	1	Tuber melanosporum	1
Flavobacteriaceae	1	Penicillium	1	Podospora anserina	1
Corynebacteriaceae	1	Dictyostelium	1	Magnaporthe oryzae	1
		Thermococcus	1	Verticillium albo-atrum	1
		Aminomonas	1	Penicillium marneffei	1
		Pseudoxanthomonas	1	Dictyostelium fasciculatum	1
		Listonella	1	Thermococcus sp. 4557	1
		Endoriftia	1	Aminomonas paucivorans	1
		Basfia	1	Pseudoxanthomonas suwonensis	1
		Hahella	1	Vibrio caribbenthicus	1
		Citrobacter	1	Vibrio vulnificus	1
		Erwinia	1	Vibrio parahaemolyticus	1
		Pectobacterium	1	Photobacterium leiognathi	1
		Shigella	1	Listonella anguillarum	1
		Yersinia	1	Endoriftia persephone	1
		Thiorhodococcus	1	uncultured marine gamma proteobacterium EBAC20E09	1
		Cardiobacterium	1	Pseudomonas stutzeri	1
		Idiomarina	1	Haemophilus parasuis	1
		Tolumonas	1	Haemophilus pittmaniae	1
		Acidithiobacillus	1	Haemophilus sputorum	1
		Campylobacter	1	Mannheimia succiniciproducens	1
		Kingella	1	Hahella chejuensis	1
		Cupriavidus	1	Yersinia pestis	1
		Orientia	1	Shigella flexneri	1
		Roseobacter	1	Serratia proteamaculans	1
		Methylocystis	1	Serratia symbiotica	1
		Fulvimarina	1	Providencia rettgeri	1
		Asticcacaulis	1	Erwinia billingiae	1
		Gemmatimonas	1	Citrobacter sp. 30_2	1
		Selenomonas	1	Thiorhodococcus drewsii	1
		Coprobacillus	1	Cardiobacterium hominis	1
		Faecalibacterium	1	Shewanella violacea	1
		Catonella	1	Idiomarina sp. A28L	1
		Cellulosilyticum	1	Tolumonas auensis	1
		Roseburia	1	Acidithiobacillus caldus	1
		Sulfobacillus	1	Campylobacter hominis	1
		Abiotrophia	1	Neisseria meningitidis	1
		Staphylococcus	1	Kingella denitrificans	1
		Oceanobacillus	1	Cupriavidus basilensis	1
		Thermus	1	Burkholderia sp. YI23	1
		Opitutus	1	Burkholderia thailandensis	1
		Candidatus	1	alpha proteobacterium HIMB114	1
		Maribacter	1	Orientia tsutsugamushi	1
		Tropheryma	1	Roseobacter sp. CCS2	1
		Corynebacterium	1	Methylocystis sp. ATCC 49242	1
				Fulvimarina pelagi	1
				Asticcacaulis excentricus	1
				Gemmatimonas aurantiaca	1
				Fusobacterium sp. oral taxon 370	1
				Selenomonas artemidis	1
				Coprobacillus sp. 29_1	1
				Faecalibacterium prausnitzii	1
				Lachnospiraceae bacterium 1_1_57FAA	1
				Roseburia hominis	1
				Cellulosilyticum lentocellum	1
				Catonella morbi	1
				Sulfobacillus acidophilus	1
				Clostridium carboxidivorans	1
				Clostridium perfringens	1
				Oenococcus kitaharae	1
				Oenococcus oeni	1
				Pediococcus acidilactici	1
				Pediococcus claussenii	1
				Lactobacillus amylolyticus	1
				Lactobacillus amylovorus	1
				Lactobacillus coryniformis	1
				Lactobacillus intestinalis	1
				Lactobacillus johnsonii	1
				Lactobacillus malefermentans	1
				Lactobacillus reuteri	1
				Lactobacillus salivarius	1
				Abiotrophia defectiva	1
				Paenibacillus dendritiformis	1
				Oceanobacillus iheyensis	1
				Bacillus megaterium	1
				Bacillus smithii	1
				Bacillus sp. 1NLA3E	1
				Bacillus cereus	1
				Thermus aquaticus	1
				Roseiflexus castenholzii	1
				Roseiflexus sp. RS-1	1
				Opitutus terrae	1
				Candidatus Sulcia muelleri	1
				Maribacter sp. HTCC2170	1
				Streptomyces hygroscopicus	1
				Tropheryma whipplei	1
				Corynebacterium stationis	1

## Sheet: NCBI-BFV_MEGAN
NCBI_BFV_Min Support 1						NCBI_BFV_Min Support 15 (0.5%)								Min Support 1	Min Support 15 (0.5%)		Min Support 1	Min Support 15 (0.5%)		Min Support 1	Min Support 15 (0.5%)		Min Support 1	#
Family	#	Genus	#	Species	#	Family	#	Genus	#	Species	#		Predicted families	76	5	Predicted genera	121	5	Predicted species	164	6		Reads	9085
Pasteurellaceae	509	Lactobacillus	362	Pasteurella multocida	184	Pasteurellaceae	509	Lactobacillus	362	Pasteurella multocida	184		Correct assignments	6	5	Correct assignments	8	5	Correct assignments	9	6		Assigned	2906
Lactobacillaceae	462	Pasteurella	259	Saccharomyces cerevisiae	105	Lactobacillaceae	462	Pasteurella	259	Saccharomyces cerevisiae	105		Misassignments	70	0	Misassignments	113	0	Misassignments	155	0		No Hit	4475
Saccharomycetaceae	355	Saccharomyces	221	Brevibacillus laterosporus	86	Saccharomycetaceae	355	Saccharomyces	221	Brevibacillus laterosporus	86		% correct	7.89474	100	% correct	6.61157	100	% correct	5.4878	100		Not assigned	1704
Paenibacillaceae	104	Brevibacillus	102	Pediococcus pentosaceus	45	Paenibacillaceae	104	Brevibacillus	102	Pediococcus pentosaceus	45		Actually present families	6	6	Actually present genera	8	8	Actually present species	9	9		Min Support 15 (0.5%)	#
Enterobacteriaceae	76	Pediococcus	76	Lactobacillus acidophilus	38	Enterobacteriaceae	76	Pediococcus	76	Lactobacillus acidophilus	38		% actually present families correct assignments	100	83.3333	% actually present genera correct assignments	100	62.5	% actually present species correct assignments	100	66.6667		Reads	9085
Streptococcaceae	12	Haemophilus	12	Lactobacillus zeae	18					Lactobacillus zeae	18		Family-specific sequences	1658	1506	Genus-specific sequences	1258	1020	Specie-specific sequences	737	476		Assigned	2906
Peptococcaceae	9	Actinobacillus	10	Desulfosporosinus youngiae	9								Correct assignments	1509	1506	Correct assignments	1033	1020	Correct assignments	487	476		No Hit	4475
Bacillaceae	8	Aggregatibacter	10	Saccharomyces cerevisiae x Saccharomyces kudriavzevii	8								Misassignments	149	0	Misassignments	225	0	Misassignments	250	0		Not assigned	1704
Pseudomonadaceae	7	Desulfosporosinus	9	Aggregatibacter actinomycetemcomitans	7								% correct	91.0133	100	% correct	82.1145	100	% correct	66.0787	100
Debaryomycetaceae	6	Streptococcus	9	Lactobacillus delbrueckii	7																		0.5% threshold (no. of sequences)	14.53
Vibrionaceae	6	Rhodotorula <Sporidiobolaceae>	7	Pasteurella dagmatis	6
Leuconostocaceae	6	Pseudomonas	7	Bombus impatiens	5
Apidae	5	Bombus	5	Buchnera aphidicola	5
Neisseriaceae	5	Buchnera	5	Streptococcus suis	5
Streptomycetaceae	5	Neisseria	5	Rhodotorula mucilaginosa	4
Mycoplasmataceae	4	Bacillus	5	Naumovozyma dairenensis	4
Lachnospiraceae	4	Streptomyces	5	Haemophilus influenzae	4
Poaceae	3	Naumovozyma	4	Lactobacillus crispatus	4
Fusobacteriaceae	3	Mycoplasma	4	Lactobacillus helveticus	4
Enterococcaceae	3	Salmonella	4	Lactobacillus rhamnosus	4
Thermaceae	3	Torulaspora	3	Shuttle vector pCS4-14	3
Drosophilidae	2	Vibrio	3	Torulaspora delbrueckii	3
Estrildidae	2	Gallibacterium	3	Mycoplasma penetrans	3
Branchiostomidae	2	Escherichia	3	Gallibacterium anatis	3
Schizosaccharomycetaceae	2	Serratia	3	Actinobacillus succinogenes	3
Shewanellaceae	2	Fusobacterium	3	Salmonella enterica	3
Campylobacteraceae	2	Lactococcus	3	Escherichia coli	3
Comamonadaceae	2	Oenococcus	3	Lactococcus lactis	3
Clostridiaceae	2	Enterococcus	3	Lactobacillus jensenii	3
Retroviridae	1	Drosophila	2	Lactobacillus kefiranofaciens	3
Totiviridae	1	Taeniopygia	2	Brevibacillus brevis	3
Euphorbiaceae	1	Branchiostoma	2	Taeniopygia guttata	2
Funariaceae	1	Schizosaccharomyces	2	Branchiostoma floridae	2
Bryopsidaceae	1	Eremothecium	2	Rhodotorula glutinis	2
Rhabditidae	1	Kluyveromyces	2	Candida glabrata	2
Phasianidae	1	Nakaseomyces	2	Kluyveromyces lactis	2
Canidae	1	Spathaspora	2	Eremothecium gossypii	2
Hominidae	1	Dictyostelium	2	Spathaspora passalidarum	2
Bathyergidae	1	Thermobaculum	2	Thermobaculum terrenum	2
Melampsoraceae	1	Photobacterium	2	Synergistetes bacterium SGP1	2
Tuberaceae	1	Histophilus	2	Pseudomonas aeruginosa	2
Lasiosphaeriaceae	1	Photorhabdus	2	Histophilus somni	2
Glomerellaceae	1	Providencia	2	Haemophilus ducreyi	2
Plectosphaerellaceae	1	Shewanella	2	Actinobacillus pleuropneumoniae	2
Trichocomaceae	1	Clostridium	2	Photorhabdus asymbiotica	2
Thermococcaceae	1	Paenibacillus	2	Lactobacillus antri	2
Thermotogaceae	1	Oceanithermus	2	Lactobacillus malefermentans	2
Xanthomonadaceae	1	Lentivirus	1	Lactobacillus ultunensis	2
Hahellaceae	1	Totivirus	1	Enterococcus faecalis	2
Chromatiaceae	1	Sorghum	1	Oceanithermus profundus	2
Cardiobacteriaceae	1	Hordeum	1	synthetic construct	1
Alteromonadaceae	1	Phyllostachys	1	Simian immunodeficiency virus	1
Idiomarinaceae	1	Ricinus	1	Saccharomyces cerevisiae virus L-BC (La)	1
Aeromonadaceae	1	Physcomitrella	1	Sorghum bicolor	1
Acidithiobacillaceae	1	Bryopsis	1	Hordeum vulgare	1
Burkholderiaceae	1	Caenorhabditis	1	Phyllostachys edulis	1
Rickettsiaceae	1	Meleagris	1	Ricinus communis	1
Acetobacteraceae	1	Canis	1	Physcomitrella patens	1
Rhodobacteraceae	1	Homo	1	Bryopsis hypnoides	1
Aurantimonadaceae	1	Heterocephalus	1	Caenorhabditis elegans	1
Bartonellaceae	1	Melampsora	1	Meleagris gallopavo	1
Methylocystaceae	1	Ogataea	1	Canis lupus	1
Caulobacteraceae	1	Lachancea	1	Homo sapiens	1
Gemmatimonadaceae	1	Candida	1	Heterocephalus glaber	1
Veillonellaceae	1	Debaryomyces	1	Melampsora larici-populina	1
Erysipelotrichaceae	1	Lodderomyces	1	Schizosaccharomyces japonicus	1
Ruminococcaceae	1	Tuber	1	Schizosaccharomyces pombe	1
Clostridiales Family XVII. Incertae Sedis	1	Podospora	1	Ogataea parapolymorpha	1
Aerococcaceae	1	Verticilium	1	Saccharomyces bayanus	1
Staphylococcaceae	1	Colletotrichum	1	Lachancea thermotolerans	1
Chloroflexaceae	1	Penicillium	1	Candida tropicalis	1
Opitutaceae	1	Thermococcus	1	Lodderomyces elongisporus	1
Flavobacteriaceae	1	Pseudoxanthomonas	1	Debaryomyces hansenii	1
Bifidobacteriaceae	1	Listonella	1	Tuber melanosporum	1
Propionibacteriaceae	1	Endoriftia	1	Podospora anserina	1
Corynebacteriaceae	1	Basfia	1	Verticillium albo-atrum	1
		Hahella	1	Colletotrichum capsici	1
		Candidatus Ishikawaella	1	Penicillium marneffei	1
		Citrobacter	1	Dictyostelium discoideum	1
		Erwinia	1	Dictyostelium fasciculatum	1
		Pectobacterium	1	Thermococcus sp. 4557	1
		Shigella	1	Pseudoxanthomonas suwonensis	1
		Yersinia	1	Vibrio caribbenthicus	1
		Thiorhodococcus	1	Vibrio vulnificus	1
		Cardiobacterium	1	Vibrio parahaemolyticus	1
		Idiomarina	1	Photobacterium leiognathi	1
		Glaciecola	1	Listonella anguillarum	1
		Tolumonas	1	Endoriftia persephone	1
		Acidithiobacillus	1	uncultured marine gamma proteobacterium EBAC20E09	1
		Campylobacter	1	Pseudomonas stutzeri	1
		Curvibacter	1	Haemophilus parasuis	1
		Burkholderia	1	Haemophilus pittmaniae	1
		Orientia	1	Haemophilus sputorum	1
		Acetobacter	1	Mannheimia succiniciproducens	1
		Roseobacter	1	Hahella chejuensis	1
		Methylocystis	1	uncultured gamma proteobacterium EB080_L93H08	1
		Bartonella	1	Yersinia pestis	1
		Fulvimarina	1	Shigella flexneri	1
		Asticcacaulis	1	Serratia proteamaculans	1
		Gemmatimonas	1	Serratia symbiotica	1
		Selenomonas	1	Salmonella bongori	1
		Coprobacillus	1	Providencia rettgeri	1
		Faecalibacterium	1	Erwinia billingiae	1
		Catonella	1	Citrobacter sp. 30_2	1
		Cellulosilyticum	1	Candidatus Ishikawaella capsulata	1
		Roseburia	1	Thiorhodococcus drewsii	1
		Sulfobacillus	1	Cardiobacterium hominis	1
		Leuconostoc	1	Shewanella violacea	1
		Abiotrophia	1	Idiomarina sp. A28L	1
		Staphylococcus	1	Glaciecola sp. HTCC2999	1
		Oceanobacillus	1	Tolumonas auensis	1
		Thermus	1	Acidithiobacillus caldus	1
		Synechococcus	1	Campylobacter hominis	1
		Roseiflexus	1	beta proteobacterium KB13	1
		Opitutus	1	Neisseria meningitidis	1
		Candidatus	1	Curvibacter putative symbiont of Hydra magnipapillata	1
		Maribacter	1	Burkholderia sp. YI23	1
		Bifidobacterium	1	alpha proteobacterium HIMB114	1
		Microlunatus	1	Orientia tsutsugamushi	1
		Tropheryma	1	Roseobacter sp. CCS2	1
		Corynebacterium	1	Methylocystis sp. ATCC 49242	1
				Fulvimarina pelagi	1
				Asticcacaulis excentricus	1
				Gemmatimonas aurantiaca	1
				Fusobacterium sp. oral taxon 370	1
				Selenomonas artemidis	1
				Coprobacillus sp. 29_1	1
				Faecalibacterium prausnitzii	1
				Lachnospiraceae bacterium 1_1_57FAA	1
				Roseburia hominis	1
				Cellulosilyticum lentocellum	1
				Catonella morbi	1
				Sulfobacillus acidophilus	1
				Clostridium carboxidivorans	1
				Clostridium perfringens	1
				Oenococcus kitaharae	1
				Oenococcus oeni	1
				Leuconostoc fallax	1
				Pediococcus acidilactici	1
				Pediococcus claussenii	1
				Lactobacillus amylolyticus	1
				Lactobacillus amylovorus	1
				Lactobacillus coryniformis	1
				Lactobacillus intestinalis	1
				Lactobacillus johnsonii	1
				Lactobacillus reuteri	1
				Lactobacillus salivarius	1
				Abiotrophia defectiva	1
				Paenibacillus dendritiformis	1
				Oceanobacillus iheyensis	1
				Bacillus smithii	1
				Bacillus sp. 1NLA3E	1
				Bacillus cereus	1
				Thermus aquaticus	1
				Synechococcus elongatus	1
				Roseiflexus castenholzii	1
				Opitutus terrae	1
				Candidatus Sulcia muelleri	1
				Maribacter sp. HTCC2170	1
				Bifidobacterium animalis	1
				Streptomyces hygroscopicus	1
				Microlunatus phosphovorus	1
				Tropheryma whipplei	1
				Corynebacterium stationis	1

## Sheet: SP-BFV_MEGAN
SP_BFV_Min Support 1						SP_BFV_Min Support 9 (0.5%)								Min Support 1	Min Support 9 (0.5%)		Min Support 1	Min Support 9 (0.5%)		Min Support 1	Min Support 9 (0.5%)		Min Support 1	#
Family	#	Genus	#	Species	#	Family	#	Genus	#	Species	#		Predicted families	52	4	Predicted genera	76	5	Predicted species	87	4		Reads	6011
Saccharomycetaceae	358	Saccharomyces	229	Saccharomyces cerevisiae	110	Saccharomycetaceae	358	Saccharomyces	229	Saccharomyces cerevisiae	110		Correct assignments	6	4	Correct assignments	7	4	Correct assignments	6	4		Assigned	1691
Pasteurellaceae	205	Lactobacillus	146	Pasteurella multocida	55	Pasteurellaceae	205	Lactobacillus	146	Pasteurella multocida	55		Misassignments	46	0	Misassignments	69	1	Misassignments	81	0		No Hit	1098
Lactobacillaceae	199	Pasteurella	84	Pediococcus pentosaceus	20	Lactobacillaceae	199	Pasteurella	84	Pediococcus pentosaceus	20		% correct	11.5385	100	% correct	9.21053	80	% correct	6.89655	100		Not assigned	3222
Enterobacteriaceae	57	Pediococcus	41	Lactobacillus acidophilus	13	Enterobacteriaceae	57	Pediococcus	41	Lactobacillus acidophilus	13		Actually present families	6	6	Actually present genera	8	8	Actually present species	9	9		Min Support 9 (0.5%)	#
Apidae	5	Haemophilus	9	Saccharomyces cerevisiae x Saccharomyces kudriavzevii	7			Haemophilus	9				% actually present families correct assignments	100	66.6667	% actually present genera correct assignments	87.5	50	% actually present species correct assignments	66.6667	44.4444		Reads	6011
Mycoplasmataceae	5	Aggregatibacter	7	Lactobacillus delbrueckii	6								Family-specific sequences	898	819	Genus-specific sequences	628	509	Specie-specific sequences	329	198		Assigned	1691
Streptococcaceae	4	Bombus	5	Bombus impatiens	5								Correct assignments	824	819	Correct assignments	508	500	Correct assignments	201	198		No Hit	1098
Bacillaceae	4	Mycoplasma	5	Aggregatibacter actinomycetemcomitans	5								Misassignments	74	0	Misassignments	120	9	Misassignments	128	0		Not assigned	3222
Paenibacillaceae	4	Naumovozyma	4	Naumovozyma dairenensis	4								% correct	91.7595	100	% correct	80.8917	98.2318	% correct	61.0942	100
Schizosaccharomycetaceae	3	Actinobacillus	4	Haemophilus influenzae	4																		0.5% threshold (no. of sequences)	8.455
Debaryomycetaceae	3	Streptococcus	4	Shuttle vector pCS4-14	3
Neisseriaceae	3	Brevibacillus	4	Torulaspora delbrueckii	3
Thermaceae	3	Schizosaccharomyces	3	Eremothecium gossypii	3
Poaceae	2	Eremothecium	3	Mycoplasma penetrans	3
Drosophilidae	2	Torulaspora	3	Pasteurella dagmatis	3
Branchiostomidae	2	Buchnera	3	Buchnera aphidicola	3
Vibrionaceae	2	Escherichia	3	Streptococcus suis	3
Leuconostocaceae	2	Neisseria	3	Branchiostoma floridae	2
Streptomycetaceae	2	Bacillus	3	Schizosaccharomyces pombe	2
Totiviridae	1	Drosophila	2	Candida glabrata	2
Euphorbiaceae	1	Branchiostoma	2	Kluyveromyces lactis	2
Ectocarpaceae	1	Kluyveromyces	2	Haemophilus ducreyi	2
Estrildidae	1	Nakaseomyces	2	Gallibacterium anatis	2
Phasianidae	1	Gallibacterium	2	Escherichia coli	2
Hominidae	1	Providencia	2	Lactobacillus helveticus	2
Bathyergidae	1	Oceanithermus	2	Oceanithermus profundus	2
Tuberaceae	1	Streptomyces	2	synthetic construct	1
Nectriaceae	1	Totivirus	1	Saccharomyces cerevisiae virus L-BC (La)	1
Plectosphaerellaceae	1	Sorghum	1	Sorghum bicolor	1
Sclerotiniaceae	1	Hordeum	1	Hordeum vulgare	1
Pleosporaceae	1	Ricinus	1	Ricinus communis	1
Thermotogaceae	1	Ectocarpus	1	Ectocarpus siliculosus	1
Xanthomonadaceae	1	Taeniopygia	1	Taeniopygia guttata	1
Hahellaceae	1	Meleagris	1	Meleagris gallopavo	1
Chromatiaceae	1	Homo	1	Homo sapiens	1
Idiomarinaceae	1	Heterocephalus	1	Heterocephalus glaber	1
Pseudoalteromonadaceae	1	Ogataea	1	Schizosaccharomyces japonicus	1
Shewanellaceae	1	Vanderwaltozyma	1	Ogataea parapolymorpha	1
Acidithiobacillaceae	1	Lodderomyces	1	Vanderwaltozyma polyspora	1
Campylobacteraceae	1	Spathaspora	1	Saccharomyces bayanus	1
Burkholderiaceae	1	Tuber	1	Spathaspora passalidarum	1
Comamonadaceae	1	Gibberella	1	Lodderomyces elongisporus	1
Anaplasmataceae	1	Verticilium	1	Tuber melanosporum	1
Acetobacteraceae	1	Botryotinia	1	Gibberella zeae	1
Fusobacteriaceae	1	Pyrenophora	1	Verticillium albo-atrum	1
Clostridiaceae	1	Thermobaculum	1	Botryotinia fuckeliana	1
Ruminococcaceae	1	Pseudoxanthomonas	1	Pyrenophora teres	1
Enterococcaceae	1	Aliivibrio	1	Thermobaculum terrenum	1
Chloroflexaceae	1	Photobacterium	1	Mycoplasma hyorhinis	1
Bifidobacteriaceae	1	Endoriftia	1	Pseudoxanthomonas suwonensis	1
Micrococcaceae	1	Hahella	1	Endoriftia persephone	1
Corynebacteriaceae	1	Candidatus Ishikawaella	1	Haemophilus parasuis	1
		Citrobacter	1	Actinobacillus succinogenes	1
		Erwinia	1	Hahella chejuensis	1
		Salmonella	1	Shigella flexneri	1
		Shigella	1	Salmonella enterica	1
		Thiorhodococcus	1	Providencia rettgeri	1
		Shewanella	1	Erwinia billingiae	1
		Pseudoalteromonas	1	Citrobacter sp. 30_2	1
		Idiomarina	1	Candidatus Ishikawaella capsulata	1
		Acidithiobacillus	1	Thiorhodococcus drewsii	1
		Campylobacter	1	Shewanella woodyi	1
		Curvibacter	1	Idiomarina sp. A28L	1
		Burkholderia	1	Acidithiobacillus caldus	1
		Acetobacter	1	Campylobacter hominis	1
		Fusobacterium	1	Neisseria meningitidis	1
		Faecalibacterium	1	Curvibacter putative symbiont of Hydra magnipapillata	1
		Clostridium	1	Burkholderia sp. YI23	1
		Enterococcus	1	Faecalibacterium prausnitzii	1
		Thermus	1	Clostridium carboxidivorans	1
		Synechococcus	1	Pediococcus acidilactici	1
		Roseiflexus	1	Lactobacillus amylolyticus	1
		Bifidobacterium	1	Lactobacillus amylophilus	1
		Tropheryma	1	Lactobacillus coryniformis	1
		Arthrobacter	1	Lactobacillus iners	1
		Corynebacterium	1	Lactobacillus jensenii	1
				Lactobacillus johnsonii	1
				Lactobacillus reuteri	1
				Lactobacillus rhamnosus	1
				Bacillus sp. 1NLA3E	1
				Thermus aquaticus	1
				Synechococcus elongatus	1
				Roseiflexus castenholzii	1
				Streptomyces coelicoflavus	1
				Tropheryma whipplei	1
				Arthrobacter aurescens	1
				Corynebacterium kroppenstedtii	1

## Sheet: SGA-PA_MEGAN
SGA-PA_Min Support 1						SGA-PA_Min Support 14 (0.5%)								Min Support 1	Min Support 14 (0.5%)		Min Support 1	Min Support 14 (0.5%)		Min Support 1	Min Support 14 (0.5%)		Min Support 1	#
Family	#	Genus	#	Species	#	Family	#	Genus	#	Species	#		Predicted families	53	5	Predicted genera	86	6	Predicted species	114	6		Reads	10881
Pasteurellaceae	535	Lactobacillus	373	Pasteurella multocida	203	Pasteurellaceae	535	Lactobacillus	373	Pasteurella multocida	203		Correct assignments	6	5	Correct assignments	8	5	Correct assignments	9	6		Assigned	2623
Lactobacillaceae	479	Pasteurella	284	Saccharomyces cerevisiae	106	Lactobacillaceae	479	Pasteurella	284	Saccharomyces cerevisiae	106		Misassignments	47	0	Misassignments	78	1	Misassignments	105	0		No Hit	6548
Saccharomycetaceae	345	Saccharomyces	221	Brevibacillus laterosporus	96	Saccharomycetaceae	345	Saccharomyces	221	Brevibacillus laterosporus	96		% correct	11.3208	100	% correct	9.30233	83.3333	% correct	7.89474	100		Not assigned	1710
Paenibacillaceae	115	Brevibacillus	114	Pediococcus pentosaceus	48	Paenibacillaceae	115	Brevibacillus	114	Pediococcus pentosaceus	48		Actually present families	6	6	Actually present genera	8	8	Actually present species	9	9		Min Support 14 (0.5%)	#
Enterobacteriaceae	65	Pediococcus	81	Lactobacillus acidophilus	40	Enterobacteriaceae	65	Pediococcus	81	Lactobacillus acidophilus	40		% actually present families correct assignments	100	83.3333	% actually present genera correct assignments	100	62.5	% actually present species correct assignments	100	66.6667		Reads	10881
Enterococcaceae	9	Haemophilus	19	Lactobacillus zeae	23			Haemophilus	19	Lactobacillus zeae	23		Family-specific sequences	1633	1539	Genus-specific sequences	1252	1092	Specie-specific sequences	717	516		Assigned	2623
Streptococcaceae	8	Aggregatibacter	12	Pasteurella dagmatis	8								Correct assignments	1548	1539	Correct assignments	1092	1073	Correct assignments	531	516		No Hit	6548
Apidae	5	Enterococcus	9	Aggregatibacter actinomycetemcomitans	8								Misassignments	85	0	Misassignments	160	19	Misassignments	186	0		Not assigned	1710
Mycoplasmataceae	5	Rhodotorula <Sporidiobolaceae>	7	Saccharomyces cerevisiae x Saccharomyces kudriavzevii	7								% correct	94.7949	100	% correct	87.2204	98.2601	% correct	74.0586	100
Vibrionaceae	5	Actinobacillus	7	Lactobacillus delbrueckii	7																		0.5% threshold (no. of sequences)	13.115
Bacillaceae	5	Streptococcus	6	Rhodotorula glutinis	6
Neisseriaceae	4	Bombus	5	Bombus impatiens	5
Leuconostocaceae	4	Mycoplasma	5	Haemophilus influenzae	5
Mixiaceae	3	Buchnera	5	Buchnera aphidicola	5
Debaryomycetaceae	3	Histophilus	4	Lactobacillus crispatus	5
Aeromonadaceae	2	Neisseria	4	Histophilus somni	4
Fusobacteriaceae	2	Mixia	3	Streptococcus suis	4
Clostridiaceae	2	Naumovozyma	3	Lactobacillus rhamnosus	4
Lachnospiraceae	2	Torulaspora	3	Enterococcus faecium	4
Thermaceae	2	Vibrio	3	Shuttle vector pCS4-14	3
Poaceae	1	Gallibacterium	3	Mixia osmundae	3
Euphorbiaceae	1	Escherichia	3	Torulaspora delbrueckii	3
Funariaceae	1	Salmonella	3	Naumovozyma dairenensis	3
Ectocarpaceae	1	Serratia	3	Mycoplasma penetrans	3
Rhabditidae	1	Eremothecium	2	Gallibacterium anatis	3
Estrildidae	1	Kluyveromyces	2	Salmonella enterica	3
Phasianidae	1	Nakaseomyces	2	Lactobacillus helveticus	3
Hominidae	1	Photorhabdus	2	Lactobacillus kefiranofaciens	3
Bathyergidae	1	Providencia	2	Enterococcus faecalis	3
Branchiostomidae	1	Fusobacterium	2	Brevibacillus brevis	3
Malasseziaceae	1	Clostridium	2	Candida glabrata	2
Schizophyllaceae	1	Lactococcus	2	Kluyveromyces lactis	2
Schizosaccharomycetaceae	1	Oenococcus	2	Eremothecium gossypii	2
Tuberaceae	1	Bacillus	2	Haemophilus ducreyi	2
Nectriaceae	1	Sorghum	1	Haemophilus pittmaniae	2
Plectosphaerellaceae	1	Ricinus	1	Haemophilus sputorum	2
Sclerotiniaceae	1	Physcomitrella	1	Actinobacillus succinogenes	2
Acholeplasmataceae	1	Ectocarpus	1	Photorhabdus asymbiotica	2
Xanthomonadaceae	1	Caenorhabditis	1	Escherichia coli	2
Pseudomonadaceae	1	Taeniopygia	1	Lactococcus lactis	2
Hahellaceae	1	Meleagris	1	Lactobacillus antri	2
Chromatiaceae	1	Homo	1	Lactobacillus ultunensis	2
Idiomarinaceae	1	Heterocephalus	1	synthetic construct	1
Shewanellaceae	1	Branchiostoma	1	Sorghum bicolor	1
Acidithiobacillaceae	1	Malassezia	1	Ricinus communis	1
Campylobacteraceae	1	Schizophyllum	1	Physcomitrella patens	1
Burkholderiaceae	1	Schizosaccharomyces	1	Ectocarpus siliculosus	1
Rhizobiaceae	1	Ogataea	1	Caenorhabditis elegans	1
Erysipelotrichaceae	1	Vanderwaltozyma	1	Taeniopygia guttata	1
Ruminococcaceae	1	Lodderomyces	1	Meleagris gallopavo	1
Staphylococcaceae	1	Tuber	1	Homo sapiens	1
Chloroflexaceae	1	Gibberella	1	Heterocephalus glaber	1
Streptomycetaceae	1	Verticilium	1	Branchiostoma floridae	1
		Botryotinia	1	Malassezia globosa	1
		Candidatus Phytoplasma	1	Schizophyllum commune	1
		Pseudoxanthomonas	1	Schizosaccharomyces japonicus	1
		Listonella	1	Ogataea parapolymorpha	1
		Photobacterium	1	Vanderwaltozyma polyspora	1
		Endoriftia	1	Saccharomyces bayanus	1
		Pseudomonas	1	Lodderomyces elongisporus	1
		Hahella	1	Tuber melanosporum	1
		Citrobacter	1	Gibberella zeae	1
		Erwinia	1	Verticillium albo-atrum	1
		Pectobacterium	1	Botryotinia fuckeliana	1
		Shigella	1	Mycoplasma hyorhinis	1
		Yersinia	1	Synergistetes bacterium SGP1	1
		Thiorhodococcus	1	Pseudoxanthomonas suwonensis	1
		Shewanella	1	Vibrio vulnificus	1
		Idiomarina	1	Vibrio parahaemolyticus	1
		Aeromonas	1	Listonella anguillarum	1
		Tolumonas	1	Endoriftia persephone	1
		Acidithiobacillus	1	Haemophilus haemolyticus	1
		Campylobacter	1	Haemophilus parasuis	1
		Burkholderia	1	Aggregatibacter segnis	1
		Candidatus Liberibacter	1	Actinobacillus pleuropneumoniae	1
		Coprobacillus	1	Hahella chejuensis	1
		Faecalibacterium	1	Yersinia pestis	1
		Cellulosilyticum	1	Shigella flexneri	1
		Staphylococcus	1	Serratia proteamaculans	1
		Paenibacillus	1	Serratia symbiotica	1
		Oceanobacillus	1	Providencia rettgeri	1
		Oceanithermus	1	Erwinia billingiae	1
		Thermus	1	Citrobacter sp. 30_2	1
		Roseiflexus	1	Thiorhodococcus drewsii	1
		Streptomyces	1	Idiomarina sp. A28L	1
		Tropheryma	1	Tolumonas auensis	1
				Acidithiobacillus caldus	1
				Campylobacter hominis	1
				Burkholderia sp. YI23	1
				Candidatus Liberibacter asiaticus	1
				Coprobacillus sp. 29_1	1
				Faecalibacterium prausnitzii	1
				Cellulosilyticum lentocellum	1
				Clostridium carboxidivorans	1
				Clostridium perfringens	1
				Oenococcus kitaharae	1
				Pediococcus acidilactici	1
				Lactobacillus amylolyticus	1
				Lactobacillus amylophilus	1
				Lactobacillus amylovorus	1
				Lactobacillus coryniformis	1
				Lactobacillus iners	1
				Lactobacillus jensenii	1
				Lactobacillus johnsonii	1
				Lactobacillus reuteri	1
				Lactobacillus salivarius	1
				Paenibacillus dendritiformis	1
				Oceanobacillus iheyensis	1
				Bacillus smithii	1
				Thermus aquaticus	1
				Oceanithermus profundus	1
				Roseiflexus castenholzii	1
				Streptomyces coelicoflavus	1
				Tropheryma whipplei	1
		Caldicellulosiruptor 2	2	Lactobacillus acidophilus 6	6
		Carboxydothermus 3	3	Lactobacillus brevis 5	5
		Moorella 1	1	Lactobacillus delbrueckii 4	4
		Halothermothrix 2	2	Lactobacillus johnsonii 1	1
		Desulfitobacterium 3	3	Lactobacillus rhamnosus 1	1
		Desulfotomaculum 2	2	Lactobacillus salivarius 3	3
		Pelotomaculum 1	1	Lactobacillus sanfranciscensis 1	1
		Heliobacterium 2	2	Lactobacillus paracasei 3	3
		Symbiobacterium 1	1	Enterococcus faecalis 6	6
		Finegoldia 3	3	Staphylococcus aureus 2	2
		Alkaliphilus 2	2	Staphylococcus carnosus 2	2
		Clostridium 21	21	Staphylococcus saprophyticus 1	1
		Lactococcus 4	4	Macrococcus caseolyticus 4	4
		Streptococcus 15	15	Brevibacillus brevis 13	13
		Leuconostoc 3	3	Listeria ivanovii 1	1
		Oenococcus 2	2	Brochothrix thermosphacta 1	1
		Lactobacillus 195	195	Exiguobacterium sibiricum 3	3
		Pediococcus 49	49	Exiguobacterium sp. AT1b 1	1
		Enterococcus 10	10	Oceanobacillus iheyensis 1	1
		Macrococcus 4	4	Bacillus clausii 3	3
		Staphylococcus 11	11	Bacillus halodurans 1	1
		Brevibacillus 23	23	Bacillus megaterium 1	1
		Brochothrix 1	1	Bacillus subtilis 1	1
		Listeria 8	8	Bacillus cereus 1	1
		Exiguobacterium 6	6	Candidatus Solibacter usitatus 2	2
		Bacillus 41	41	uncultured Termite group 1 bacterium 1	1
		Geobacillus 1	1	Elusimicrobium minutum 1	1
		Oceanobacillus 1	1	Meiothermus ruber 1	1
		Candidatus Solibacter 2	2	Deinococcus radiodurans 1	1
		Elusimicrobium 1	1	Prochlorococcus marinus 2	2
		Meiothermus 1	1	Gloeobacter violaceus 1	1
		Deinococcus 2	2	Thermosynechococcus elongatus 1	1
		Prochlorococcus 2	2	Synechocystis sp. PCC 6803 1	1
		Gloeobacter 1	1	Synechococcus elongatus 2	2
		Acaryochloris 2	2	Candidatus Protochlamydia amoebophila 3	3
		Synechococcus 2	2	Prosthecochloris aestuarii 1	1
		Synechocystis 1	1	Chlorobium chlorochromatii 1	1
		Thermosynechococcus 1	1	Candidatus Amoebophilus asiaticus 2	2
		Dehalococcoides 1	1	Cytophaga hutchinsonii 1	1
		Roseiflexus 1	1	Candidatus Azobacteroides pseudotrichonymphae 1	1
		Candidatus Protochlamydia 3	3	Salinibacter ruber 1	1
		Chlamydia 2	2	Rhodothermus marinus 2	2
		Chlorobaculum 1	1	Persephonella marina 1	1
		Prosthecochloris 1	1	Rubrobacter xylanophilus 2	2
		Chlorobium 1	1	Bifidobacterium longum 1	1
		Candidatus Amoebophilus 2	2	Saccharopolyspora erythraea 1	1
		Cytophaga 1	1	Propionibacterium freudenreichii 1	1
		Candidatus Azobacteroides 1	1	Micrococcus luteus 1	1
		Bacteroides 1	1	Corynebacterium efficiens 1	1
		Rhodothermus 2	2
		Salinibacter 1	1
		Persephonella 1	1
		Rubrobacter 2	2
		Bifidobacterium 3	3
		Saccharopolyspora 1	1
		Propionibacterium 2	2
		Micrococcus 1	1
		Rhodococcus 1	1
		Mycobacterium 1	1
		Corynebacterium 2	2

## Sheet: Meta-PA_MEGAN
Meta-PA_Min Support 1						Meta-PA_Min Support 9 (0.5%)								Min Support 1	Min Support 9 (0.5%)		Min Support 1	Min Support 9 (0.5%)		Min Support 1	Min Support 9 (0.5%)		Min Support 1	#
Family	#	Genus	#	Species	#	Family	#	Genus	#	Species	#		Predicted families	33	4	Predicted genera	56	5	Predicted species	80	4		Reads	6383
Pasteurellaceae	537	Pasteurella	282	Pasteurella multocida	202	Pasteurellaceae	537	Pasteurella	282	Pasteurella multocida	202		Correct assignments	5	4	Correct assignments	5	3	Correct assignments	6	4		Assigned	1683
Lactobacillaceae	282	Lactobacillus	279	Brevibacillus laterosporus	94	Lactobacillaceae	282	Lactobacillus	279	Brevibacillus laterosporus	94		Misassignments	28	0	Misassignments	51	2	Misassignments	74	0		No Hit	3649
Paenibacillaceae	113	Brevibacillus	112	Lactobacillus acidophilus	34	Paenibacillaceae	113	Brevibacillus	112	Lactobacillus acidophilus	34		% correct	15.1515	100	% correct	8.92857	60	% correct	7.5	100		Not assigned	1051
Enterobacteriaceae	38	Haemophilus	19	Lactobacillus zeae	11	Enterobacteriaceae	38	Haemophilus	19	Lactobacillus zeae	11		Actually present families	6	6	Actually present genera	8	8	Actually present species	9	9		Min Support 9 (0.5%)	#
Vibrionaceae	6	Aggregatibacter	12	Aggregatibacter actinomycetemcomitans	8			Aggregatibacter	12				% actually present families correct assignments	83.3333	66.6667	% actually present genera correct assignments	62.5	37.5	% actually present species correct assignments	66.6667	44.4444		Reads	6383
Apidae	5	Actinobacillus	7	Pasteurella dagmatis	7								Family-specific sequences	1028	970	Genus-specific sequences	794	704	Specie-specific sequences	471	341		Assigned	1683
Pseudomonadaceae	4	Bombus	5	Bombus impatiens	5								Correct assignments	972	970	Correct assignments	676	673	Correct assignments	346	341		No Hit	3649
Neisseriaceae	4	Pseudomonas	4	Haemophilus influenzae	5								Misassignments	56	0	Misassignments	118	31	Misassignments	125	0		Not assigned	1051
Streptococcaceae	4	Histophilus	4	Lactobacillus crispatus	5								% correct	94.5525	100	% correct	85.1385	95.5966	% correct	73.4607	100
Bacillaceae	4	Buchnera	4	Lactobacillus delbrueckii	5																		0.5% threshold (no. of sequences)	8.415
Mycoplasmataceae	3	Neisseria	4	Histophilus somni	4
Aeromonadaceae	2	Mycoplasma	3	Buchnera aphidicola	4
Fusobacteriaceae	2	Vibrio	3	Gallibacterium anatis	3
Clostridiaceae	2	Gallibacterium	3	Streptococcus suis	3
Lachnospiraceae	2	Serratia	3	Lactobacillus kefiranofaciens	3
Enterococcaceae	2	Streptococcus	3	Lactobacillus rhamnosus	3
Thermaceae	2	Photobacterium	2	Brevibacillus brevis	3
Euphorbiaceae	1	Photorhabdus	2	Haemophilus ducreyi	2
Funariaceae	1	Providencia	2	Haemophilus pittmaniae	2
Ectocarpaceae	1	Salmonella	2	Haemophilus sputorum	2
Branchiostomidae	1	Fusobacterium	2	Actinobacillus succinogenes	2
Acholeplasmataceae	1	Clostridium	2	Salmonella enterica	2
Xanthomonadaceae	1	Enterococcus	2	Photorhabdus asymbiotica	2
Hahellaceae	1	Ricinus	1	Lactobacillus antri	2
Chromatiaceae	1	Physcomitrella	1	Lactobacillus helveticus	2
Shewanellaceae	1	Ectocarpus	1	Lactobacillus ultunensis	2
Acidithiobacillaceae	1	Branchiostoma	1	synthetic construct	1
Campylobacteraceae	1	Candidatus Phytoplasma	1	Ricinus communis	1
Burkholderiaceae	1	Pseudoxanthomonas	1	Physcomitrella patens	1
Rhizobiaceae	1	Listonella	1	Ectocarpus siliculosus	1
Ruminococcaceae	1	Endoriftia	1	Branchiostoma floridae	1
Leuconostocaceae	1	Hahella	1	Mycoplasma hyorhinis	1
Streptomycetaceae	1	Citrobacter	1	Mycoplasma penetrans	1
		Erwinia	1	Synergistetes bacterium SGP1	1
		Escherichia	1	Pseudoxanthomonas suwonensis	1
		Pectobacterium	1	Vibrio vulnificus	1
		Yersinia	1	Vibrio parahaemolyticus	1
		Thiorhodococcus	1	Photobacterium leiognathi	1
		Shewanella	1	Listonella anguillarum	1
		Aeromonas	1	Endoriftia persephone	1
		Tolumonas	1	Pseudomonas stutzeri	1
		Acidithiobacillus	1	Haemophilus haemolyticus	1
		Campylobacter	1	Haemophilus parasuis	1
		Burkholderia	1	Aggregatibacter segnis	1
		Candidatus Liberibacter	1	Actinobacillus pleuropneumoniae	1
		Faecalibacterium	1	Hahella chejuensis	1
		Cellulosilyticum	1	Yersinia pestis	1
		Lactococcus	1	Serratia proteamaculans	1
		Oenococcus	1	Serratia symbiotica	1
		Paenibacillus	1	Providencia rettgeri	1
		Bacillus	1	Escherichia coli	1
		Oceanobacillus	1	Erwinia billingiae	1
		Oceanithermus	1	Citrobacter sp. 30_2	1
		Thermus	1	Thiorhodococcus drewsii	1
		Streptomyces	1	Tolumonas auensis	1
		Tropheryma	1	Acidithiobacillus caldus	1
				Campylobacter hominis	1
				Burkholderia sp. YI23	1
				Candidatus Liberibacter asiaticus	1
				Faecalibacterium prausnitzii	1
				Cellulosilyticum lentocellum	1
				Clostridium carboxidivorans	1
				Clostridium perfringens	1
				Lactococcus lactis	1
				Oenococcus kitaharae	1
				Lactobacillus amylolyticus	1
				Lactobacillus amylophilus	1
				Lactobacillus amylovorus	1
				Lactobacillus iners	1
				Lactobacillus jensenii	1
				Lactobacillus johnsonii	1
				Enterococcus faecalis	1
				Enterococcus faecium	1
				Paenibacillus dendritiformis	1
				Oceanobacillus iheyensis	1
				Bacillus smithii	1
				Thermus aquaticus	1
				Oceanithermus profundus	1
				Streptomyces coelicoflavus	1
				Tropheryma whipplei	1
		Caldicellulosiruptor 2	2	Lactobacillus acidophilus 6	6
		Carboxydothermus 3	3	Lactobacillus brevis 5	5
		Moorella 1	1	Lactobacillus delbrueckii 4	4
		Halothermothrix 2	2	Lactobacillus johnsonii 1	1
		Desulfitobacterium 3	3	Lactobacillus rhamnosus 1	1
		Desulfotomaculum 2	2	Lactobacillus salivarius 3	3
		Pelotomaculum 1	1	Lactobacillus sanfranciscensis 1	1
		Heliobacterium 2	2	Lactobacillus paracasei 3	3
		Symbiobacterium 1	1	Enterococcus faecalis 6	6
		Finegoldia 3	3	Staphylococcus aureus 2	2
		Alkaliphilus 2	2	Staphylococcus carnosus 2	2
		Clostridium 21	21	Staphylococcus saprophyticus 1	1
		Lactococcus 4	4	Macrococcus caseolyticus 4	4
		Streptococcus 15	15	Brevibacillus brevis 13	13
		Leuconostoc 3	3	Listeria ivanovii 1	1
		Oenococcus 2	2	Brochothrix thermosphacta 1	1
		Lactobacillus 195	195	Exiguobacterium sibiricum 3	3
		Pediococcus 49	49	Exiguobacterium sp. AT1b 1	1
		Enterococcus 10	10	Oceanobacillus iheyensis 1	1
		Macrococcus 4	4	Bacillus clausii 3	3
		Staphylococcus 11	11	Bacillus halodurans 1	1
		Brevibacillus 23	23	Bacillus megaterium 1	1
		Brochothrix 1	1	Bacillus subtilis 1	1
		Listeria 8	8	Bacillus cereus 1	1
		Exiguobacterium 6	6	Candidatus Solibacter usitatus 2	2
		Bacillus 41	41	uncultured Termite group 1 bacterium 1	1
		Geobacillus 1	1	Elusimicrobium minutum 1	1
		Oceanobacillus 1	1	Meiothermus ruber 1	1
		Candidatus Solibacter 2	2	Deinococcus radiodurans 1	1
		Elusimicrobium 1	1	Prochlorococcus marinus 2	2
		Meiothermus 1	1	Gloeobacter violaceus 1	1
		Deinococcus 2	2	Thermosynechococcus elongatus 1	1
		Prochlorococcus 2	2	Synechocystis sp. PCC 6803 1	1
		Gloeobacter 1	1	Synechococcus elongatus 2	2
		Acaryochloris 2	2	Candidatus Protochlamydia amoebophila 3	3
		Synechococcus 2	2	Prosthecochloris aestuarii 1	1
		Synechocystis 1	1	Chlorobium chlorochromatii 1	1
		Thermosynechococcus 1	1	Candidatus Amoebophilus asiaticus 2	2
		Dehalococcoides 1	1	Cytophaga hutchinsonii 1	1
		Roseiflexus 1	1	Candidatus Azobacteroides pseudotrichonymphae 1	1
		Candidatus Protochlamydia 3	3	Salinibacter ruber 1	1
		Chlamydia 2	2	Rhodothermus marinus 2	2
		Chlorobaculum 1	1	Persephonella marina 1	1
		Prosthecochloris 1	1	Rubrobacter xylanophilus 2	2
		Chlorobium 1	1	Bifidobacterium longum 1	1
		Candidatus Amoebophilus 2	2	Saccharopolyspora erythraea 1	1
		Cytophaga 1	1	Propionibacterium freudenreichii 1	1
		Candidatus Azobacteroides 1	1	Micrococcus luteus 1	1
		Bacteroides 1	1	Corynebacterium efficiens 1	1
		Rhodothermus 2	2
		Salinibacter 1	1
		Persephonella 1	1
		Rubrobacter 2	2
		Bifidobacterium 3	3
		Saccharopolyspora 1	1
		Propionibacterium 2	2
		Micrococcus 1	1
		Rhodococcus 1	1
		Mycobacterium 1	1
		Corynebacterium 2	2
