# Supplementary material for: Evaluating the Impact of Different Sequence Databases on Metaproteome Analysis: Insights from a Lab-Assembled Microbial Mixture
Source: PLoS One. 2013 Dec 9;8(12):e82981. doi: 10.1371/journal.pone.0082981 (PMC3857319; doi:10.1371/journal.pone.0082981)
Supplement: Data S6 — (XLSX) [file pone.0082981.s006.xlsx]

## Sheet: NCBI-BFV_MEGAN_Protein
NCBI_BFV_Min Support 1						NCBI_BFV_Min Support 1								Min Support 1	Min Support 15 (0.5%)		Min Support 1	Min Support 15 (0.5%)		Min Support 1	Min Support 15 (0.5%)		Min Support 1	#
Family	#	Genus	#	Species	#	Family	#	Genus	#	Species	#		Predicted families	171	10	Predicted genera	301	9	Predicted species	361	7		Reads	2856
Lactobacillaceae	594	Lactobacillus	457	Pasteurella multocida	163	Lactobacillaceae 594	594	Lactobacillus 457	457	Pasteurella multocida 163	163		Correct assignments	6	6	Correct assignments	8	7	Correct assignments	9	7		Assigned	2852
Pasteurellaceae	484	Saccharomyces	296	Saccharomyces cerevisiae	120	Pasteurellaceae 484	484	Saccharomyces 296	296	Saccharomyces cerevisiae 120	120		Misassignments	165	4	Misassignments	293	2	Misassignments	352	0		No Hit	2
Saccharomycetaceae	445	Pasteurella	261	Brevibacillus laterosporus	98	Saccharomycetaceae 445	445	Pasteurella 261	261	Brevibacillus laterosporus 98	98		% correct	3.50877	60	% correct	2.65781	77.7778	% correct	2.49307	100		Not assigned	2
Paenibacillaceae	146	Brevibacillus	129	Pediococcus pentosaceus	49	Paenibacillaceae 146	146	Brevibacillus 129	129	Pediococcus pentosaceus 49	49		Actually present families	6	6	Actually present genera	8	8	Actually present species	9	9		Min Support 15 (0.5%)	#
Enterobacteriaceae	104	Pediococcus	113	Lactobacillus acidophilus	35	Enterobacteriaceae 104	104	Pediococcus 113	113	Lactobacillus acidophilus 35	35		% actually present families correct assignments	100	100	% actually present genera correct assignments	100	87.5	% actually present species correct assignments	100	77.7778		Reads	2856
Bacillaceae	44	Bacillus	29	Rhodotorula glutinis	18	Bacillaceae 44	44	Bacillus 29	29	Rhodotorula glutinis 18	18		Family-specific sequences	2357	1903	Genus-specific sequences	1914	1345	Specie-specific sequences	1042	500		Assigned	2852
Enterococcaceae	28	Rhodotorula <Sporidiobolaceae>	24	Lactobacillus zeae	17	Enterococcaceae 28	28	Rhodotorula <Sporidiobolaceae> 24	24	Lactobacillus zeae 17	17		Correct assignments	1801	1801	Correct assignments	1301	1296	Correct assignments	521	500		No Hit	2
Clostridiaceae	23	Clostridium	20	Enterococcus faecalis	9	Clostridiaceae 23	23	Clostridium 20	20				Misassignments	556	102	Misassignments	613	49	Misassignments	521	0		Not assigned	2
Streptococcaceae	19	Enterococcus	16	Zygosaccharomyces rouxii	7	Streptococcaceae 19	19	Enterococcus 16	16				% correct	76.4107	94.64	% correct	67.9728	96.3569	% correct	50	100
Vibrionaceae	16	Streptococcus	14	Malassezia globosa	6	Vibrionaceae 16	16																0.5% threshold (no. of sequences)	14.26
Debaryomycetaceae	12	Candida	11	Rhodotorula mucilaginosa	6
Leuconostocaceae	12	Paenibacillus	10	Candida glabrata	6
Veillonellaceae	11	Filobasidiella	8	Histophilus somni	6
Aerococcaceae	11	Naumovozyma	8	Lactobacillus coryniformis	6
Peptococcaceae	10	Zygosaccharomyces	7	Saccharomyces cerevisiae x Saccharomyces kudriavzevii	5
Burkholderiaceae	9	Aggregatibacter	7	Naumovozyma dairenensis	5
Ustilaginaceae	8	Malassezia	6	Lactobacillus jensenii	5
Tremellaceae	8	Nakaseomyces	6	Puccinia graminis	4
Spirochaetaceae	8	Mycoplasma	6	Mixia osmundae	4
Staphylococcaceae	8	Histophilus	6	Komagataella pastoris	4
Neisseriaceae	7	Aerococcus	6	Candida parapsilosis	4
Lachnospiraceae	7	Schizosaccharomyces	5	Lactobacillus acidipiscis	4
Ruminococcaceae	7	Photobacterium	5	Lactobacillus farciminis	4
Carnobacteriaceae	7	Vibrio	5	Lactobacillus iners	4
Malasseziaceae	6	Haemophilus	5	Lactobacillus rhamnosus	4
Mycoplasmataceae	6	Escherichia	5	Aerococcus viridans	4
Ectothiorhodospiraceae	6	Fusobacterium	5	Melampsora larici-populina	3
Aeromonadaceae	6	Puccinia	4	Laccaria bicolor	3
Fusobacteriaceae	6	Mixia	4	Schizophyllum commune	3
Clostridiales Family XI. Incertae Sedis	6	Komagataella	4	Moniliophthora perniciosa	3
Schizosaccharomycetaceae	5	Verticilium	4	Schizosaccharomyces japonicus	3
Thermotogaceae	5	Spirochaeta	4	Vanderwaltozyma polyspora	3
Xanthomonadaceae	5	Actinobacillus	4	Torulaspora delbrueckii	3
Acidaminococcaceae	5	Idiomarina	4	Tetrapisispora phaffii	3
Thermoanaerobacteraceae	5	Desulfovibrio	4	Kluyveromyces lactis	3
Peptostreptococcaceae	5	Burkholderia	4	Kazachstania africana	3
Pucciniaceae	4	Leuconostoc	4	Candida tenuis	3
Mixiaceae	4	Staphylococcus	4	Tuber melanosporum	3
Plectosphaerellaceae	4	Listeria	4	Batrachochytrium dendrobatidis	3
Trichocomaceae	4	Gemella	4	Pasteurella dagmatis	3
Acholeplasmataceae	4	Melampsora	3	Mannheimia haemolytica	3
Pseudomonadaceae	4	Laccaria	3	Mannheimia succiniciproducens	3
Methylococcaceae	4	Schizophyllum	3	Candidatus Regiella insecticola	3
Idiomarinaceae	4	Moniliophthora	3	Escherichia coli	3
Desulfovibrionaceae	4	Kazachstania	3	Lactobacillus delbrueckii	3
Desulfobacteraceae	4	Kluyveromyces	3	Lactobacillus fructivorans	3
Rhodobacteraceae	4	Lachancea	3	Lactobacillus sanfranciscensis	3
Listeriaceae	4	Tetrapisispora	3	Lactobacillus paracasei	3
Flavobacteriaceae	4	Torulaspora	3	Facklamia languida	3
Cytophagaceae	4	Vanderwaltozyma	3	Brevibacillus brevis	3
Coriobacteriaceae	4	Tuber	3	Sporisorium reilianum	2
Pseudonocardiaceae	4	Batrachochytrium	3	Piriformospora indica	2
Micrococcaceae	4	Methylophaga	3	Lachancea thermotolerans	2
Melampsoraceae	3	Pseudomonas	3	Clavispora lusitaniae	2
Marasmiaceae	3	Basfia	3	Spathaspora passalidarum	2
Schizophyllaceae	3	Mannheimia	3	Scheffersomyces stipitis	2
Tricholomataceae	3	Enterobacter	3	Millerozyma farinosa	2
Tuberaceae	3	Candidatus	3	Debaryomyces hansenii	2
Sordariaceae	3	Thioalkalivibrio	3	Glomerella graminicola	2
Glomerellaceae	3	Psychromonas	3	Penicillium chrysogenum	2
Leptospiraceae	3	Geobacter	3	Haloplasma contractile	2
Piscirickettsiaceae	3	Desulfobacterium	3	Mycoplasma pulmonis	2
Moraxellaceae	3	Dialister	3	Acholeplasma laidlawii	2
Chromatiaceae	3	Acidaminococcus	3	Spirochaeta smaragdinae	2
Cardiobacteriaceae	3	Desulfitobacterium	3	Rhodanobacter sp. 2APBS1	2
Psychromonadaceae	3	Desulfotomaculum	3	Candidatus Baumannia cicadellinicola	2
Geobacteraceae	3	Anaerococcus	3	Haemophilus influenzae	2
Phyllobacteriaceae	3	Lactococcus	3	Aggregatibacter actinomycetemcomitans	2
Rhizobiaceae	3	Weissella	3	Actinobacillus succinogenes	2
Planococcaceae	3	Carnobacterium	3	Hahella chejuensis	2
Nostocaceae	3	Facklamia	3	Methylomonas methanica	2
Cryomorphaceae	3	Exiguobacterium	3	Methylomicrobium alcaliphilum	2
Streptomycetaceae	3	Sporisorium	2	Buchnera aphidicola	2
Mucoraceae	2	Piriformospora	2	Thioalkalivibrio sulfidophilus	2
Sebacinaceae	2	Ogataea	2	Teredinibacter turnerae	2
Metschnikowiaceae	2	Clavispora	2	Tolumonas auensis	2
Hypocreaceae	2	Debaryomyces	2	Geobacter lovleyi	2
Haloplasmataceae	2	Millerozyma	2	Desulfovibrio alaskensis	2
Francisellaceae	2	Scheffersomyces	2	Desulfomicrobium baculatum	2
Hahellaceae	2	Spathaspora	2	uncultured Desulfobacterium sp.	2
Halomonadaceae	2	Hypocrea	2	Bacteriovorax marinus	2
Oceanospirillaceae	2	Glomerella	2	Thermosinus carboxydivorans	2
Alteromonadaceae	2	Penicillium	2	Phascolarctobacterium succinatutens	2
Pseudoalteromonadaceae	2	Haloplasma	2	Acidaminococcus fermentans	2
Desulfomicrobiaceae	2	Thermotoga	2	Mahella australiensis	2
Bacteriovoracaceae	2	Acholeplasma	2	Carboxydothermus hydrogenoformans	2
Methylophilaceae	2	Candidatus Phytoplasma	2	Clostridium botulinum	2
Comamonadaceae	2	Borrelia	2	Lactococcus lactis	2
Sphingomonadaceae	2	Treponema	2	Weissella koreensis	2
Anaplasmataceae	2	Leptospira	2	Pediococcus acidilactici	2
Rhodospirillaceae	2	Rhodanobacter	2	Lactobacillus brevis	2
Bartonellaceae	2	Francisella	2	Lactobacillus coleohominis	2
Methylocystaceae	2	Acinetobacter	2	Lactobacillus mali	2
Leptotrichiaceae	2	Halomonas	2	Lactobacillus ruminis	2
Erysipelotrichaceae	2	Hahella	2	Lactobacillus casei	2
Thermoanaerobacterales Family IV. Incertae Sedis	2	Methylomicrobium	2	Enterococcus faecium	2
Eubacteriaceae	2	Methylomonas	2	Dolosigranulum pigrum	2
Alicyclobacillaceae	2	Buchnera	2	Aerococcus urinae	2
Solibacteraceae	2	Pantoea	2	Abiotrophia defectiva	2
Deferribacteraceae	2	Nitrosococcus	2	Macrococcus caseolyticus	2
Ktedonobacteraceae	2	Cardiobacterium	2	Planococcus donghaensis	2
Verrucomicrobia subdivision 3	2	Pseudoalteromonas	2	Paenibacillus sp. JDR-2	2
Chlamydiaceae	2	Teredinibacter	2	Ornithinibacillus scapharcae	2
Saprospiraceae	2	Aeromonas	2	Alicyclobacillus acidocaldarius	2
Sphingobacteriaceae	2	Tolumonas	2	Candidatus Solibacter usitatus	2
Porphyromonadaceae	2	Desulfomicrobium	2	Ktedonobacter racemifer	2
Prevotellaceae	2	Bacteriovorax	2	Pedosphaera parvula	2
Rhodothermaceae	2	Wolbachia	2	Haliscomenobacter hydrossis	2
Patulibacteraceae	2	Azospirillum	2	Fluviicola taffensis	2
Bifidobacteriaceae	2	Candidatus Liberibacter	2	Leadbetterella byssophila	2
Serpulaceae	1	Mesorhizobium	2	Rhodothermus marinus	2
Agaricaceae	1	Bartonella	2	Patulibacter sp. I11	2
Cortinariaceae	1	Thermosinus	2	Rhizopus stolonifer	1
Psathyrellaceae	1	Phascolarctobacterium	2	Cryptococcus curvatus	1
Ceratobasidiaceae	1	Mahella	2	Serpula lacrymans	1
Pneumocystidaceae	1	Carboxydothermus	2	Coprinopsis cinerea	1
Orbiliaceae	1	Ruminococcus	2	Thanatephorus cucumeris	1
Cordycipitaceae	1	Subdoligranulum	2	Schizosaccharomyces pombe	1
Nectriaceae	1	Peptostreptococcus	2	Ogataea parapolymorpha	1
Onygenaceae	1	Butyrivibrio	2	Saccharomyces bayanus	1
Mycosphaerellaceae	1	Oenococcus	2	Naumovozyma castellii	1
Blastocladiaceae	1	Dolosigranulum	2	Lachancea kluyveri	1
Spiroplasmataceae	1	Granulicatella	2	Eremothecium cymbalariae	1
Synergistaceae	1	Abiotrophia	2	Schwanniomyces polymorphus	1
Brachyspiraceae	1	Macrococcus	2	Meyerozyma guilliermondii	1
Coxiellaceae	1	Planococcus	2	Lodderomyces elongisporus	1
Ferrimonadaceae	1	Ornithinibacillus	2	Arthrobotrys oligospora	1
Moritellaceae	1	Alicyclobacillus	2	Sordaria macrospora	1
Shewanellaceae	1	Candidatus Solibacter	2	Neurospora crassa	1
Succinivibrionaceae	1	Synechococcus	2	Fusarium oxysporum	1
Acidithiobacillaceae	1	Ktedonobacter	2	Verticillium albo-atrum	1
Nautiliaceae	1	Pedosphaera	2	Colletotrichum capsici	1
Helicobacteraceae	1	Haliscomenobacter	2	Uncinocarpus reesii	1
Syntrophobacteraceae	1	Fluviicola	2	Paracoccidioides brasiliensis	1
Desulfuromonadaceae	1	Leadbetterella	2	Aspergillus terreus	1
Desulfohalobiaceae	1	Prevotella	2	Zymoseptoria tritici	1
Rhodocyclaceae	1	Rhodothermus	2	Blastocladiella emersonii	1
Nitrosomonadaceae	1	Patulibacter	2	Candidatus Methylomirabilis oxyfera	1
Gallionellaceae	1	Arthrobacter	2	Marinitoga piezophila	1
Alcaligenaceae	1	Mucor	1	Kosmotoga olearia	1
Sutterellaceae	1	Rhizopus	1	Mycoplasma hominis	1
Holosporaceae	1	Cryptococcus <Tremellales>	1	Mycoplasma penetrans	1
Rickettsiaceae	1	Serpula	1	Candidatus Phytoplasma australiense	1
Acetobacteraceae	1	Coprinopsis	1	Candidatus Phytoplasma mali	1
Bradyrhizobiaceae	1	Alnicola	1	Synergistes sp. 3_1_syn1	1
Xanthobacteraceae	1	Thanatephorus	1	Treponema denticola	1
Caulobacteraceae	1	Pneumocystis	1	Treponema succinifaciens	1
Planctomycetaceae	1	Eremothecium	1	Spirochaeta caldaria	1
Thermoanaerobacterales Family III. Incertae Sedis	1	Lodderomyces	1	Spirochaeta thermophila	1
Halanaerobiaceae	1	Meyerozyma	1	Leptospira biflexa	1
Heliobacteriaceae	1	Schwanniomyces	1	Leptonema illini	1
Syntrophomonadaceae	1	Orbilia	1	Vibrio nigripulchritudo	1
Clostridiales Family XVII. Incertae Sedis	1	Neurospora	1	Vibrio alginolyticus	1
Sporolactobacillaceae	1	Sordaria	1	Photobacterium damselae	1
Acidobacteriaceae	1	Fusarium	1	Grimontia hollisae	1
Thermaceae	1	Cordyceps	1	gamma proteobacterium HdN1	1
Chrysiogenaceae	1	Colletotrichum	1	uncultured marine gamma proteobacterium EBAC20E09	1
Oscillochloridaceae	1	Uncinocarpus	1	Candidatus Carsonella ruddii	1
Verrucomicrobiaceae	1	Coccidioides	1	Enhydrobacter aerosaccus	1
Opitutaceae	1	Paracoccidioides	1	Acinetobacter sp. P8-3-8	1
Simkaniaceae	1	Aspergillus	1	Haemophilus sputorum	1
Waddliaceae	1	Zymoseptoria	1	Gallibacterium anatis	1
Blattabacteriaceae	1	Blastocladiella	1	Aggregatibacter aphrophilus	1
Cyclobacteriaceae	1	Candidatus Methylomirabilis	1	Neptuniibacter caesariensis	1
Rikenellaceae	1	Kosmotoga	1	Halomonas elongata	1
Conexibacteraceae	1	Marinitoga	1	Coxiella burnetii	1
Rubrobacteraceae	1	Thermosipho	1	Wigglesworthia glossinidia	1
Nocardiopsaceae	1	Spiroplasma	1	Candidatus Hamiltonella defensa	1
Nocardioidaceae	1	Synergistes	1	Candidatus Blochmannia pennsylvanicus	1
Corynebacteriaceae	1	Leptonema	1	Shigella boydii	1
Actinomycetaceae	1	Brachyspira	1	Proteus mirabilis	1
		Candidatus Carsonella	1	Pectobacterium atrosepticum	1
		Enhydrobacter	1	Pantoea sp. SL1_M5	1
		Gallibacterium	1	Citrobacter koseri	1
		Marinomonas	1	Arsenophonus nasoniae	1
		Neptuniibacter	1	Thiorhodospira sibirica	1
		Coxiella	1	Thioalkalivibrio thiocyanoxidans	1
		Arsenophonus	1	Nitrococcus mobilis	1
		Citrobacter	1	Halorhodospira halophila	1
		Erwinia	1	Rheinheimera sp. A13L	1
		Pectobacterium	1	Dichelobacter nodosus	1
		Proteus	1	Cardiobacterium valvarum	1
		Shigella	1	Psychromonas ingrahamii	1
		Wigglesworthia	1	Psychromonas sp. CNPT3	1
		Candidatus Hamiltonella	1	Moritella sp. PE36	1
		Candidatus Blochmannia	1	Idiomarina baltica	1
		Halorhodospira	1	Idiomarina sp. A28L	1
		Nitrococcus	1	Ferrimonas balearica	1
		Thiorhodospira	1	gamma proteobacterium IMCC1989	1
		Rheinheimera	1	Marinobacterium stanieri	1
		Dichelobacter	1	Marinobacter algicola	1
		Shewanella	1	Succinatimonas hippei	1
		Moritella	1	Oceanimonas sp. GK1	1
		Ferrimonas	1	Aeromonas hydrophila	1
		Marinobacter	1	Caminibacter mediatlanticus	1
		Marinobacterium	1	Sulfurimonas denitrificans	1
		Succinatimonas	1	Syntrophobacter fumaroxidans	1
		Oceanimonas	1	Geobacter metallireducens	1
		Acidithiobacillus	1	Desulfuromonas acetoxidans	1
		Caminibacter	1	Desulfovibrio sp. A2	1
		Sulfurimonas	1	Desulfovibrio vulgaris	1
		Syntrophobacter	1	Desulfonatronospira thiodismutans	1
		Desulfuromonas	1	Desulfococcus oleovorans	1
		Desulfonatronospira	1	Desulfobacterium autotrophicum	1
		Desulfococcus	1	Neisseria bacilliformis	1
		Laribacter	1	Laribacter hongkongensis	1
		Neisseria	1	Chromobacterium violaceum	1
		Chromobacterium	1	Gallionella capsiferriformans	1
		Methylovorus	1	Rubrivivax benzoatilyticus	1
		Gallionella	1	Sutterella wadsworthensis	1
		Rubrivivax	1	Polaromonas naphthalenivorans	1
		Sutterella	1	Comamonas testosteroni	1
		Comamonas	1	Lautropia mirabilis	1
		Polaromonas	1	Cupriavidus necator	1
		Cupriavidus	1	Burkholderia sp. CCGE1002	1
		Lautropia	1	Burkholderia pseudomallei	1
		Candidatus Pelagibacter	1	Candidatus Odyssella thessalonicensis	1
		Citromicrobium	1	Holospora obtusa	1
		Candidatus Odyssella	1	Azospirillum lipoferum	1
		Orientia	1	uncultured Rhodospirillales bacterium HF0070_31K06	1
		Holospora	1	Rhodobacterales bacterium HTCC2255	1
		Paracoccus	1	Rhodobacter sp. SW2	1
		Pseudovibrio	1	Candidatus Liberibacter solanacearum	1
		Rhodobacter	1	Parvibaculum lavamentivorans	1
		Rhizobium	1	Mesorhizobium alhagi	1
		Parvibaculum	1	Methylosinus trichosporium	1
		Methylosinus	1	Bradyrhizobium japonicum	1
		Bradyrhizobium	1	Bartonella tribocorum	1
		Asticcacaulis	1	Asticcacaulis biprosthecium	1
		Singulisphaera	1	Singulisphaera acidiphila	1
		Leptotrichia	1	Streptobacillus moniliformis	1
		Streptobacillus	1	Ilyobacter polytropus	1
		Ilyobacter	1	Fusobacterium mortiferum	1
		Selenomonas	1	Fusobacterium varium	1
		Veillonella	1	Selenomonas noxia	1
		Turicibacter	1	Dialister invisus	1
		Caldicellulosiruptor	1	Eubacterium biforme	1
		Thermoanaerobacter	1	Turicibacter sp. HGF1	1
		Ammonifex	1	Thermoanaerobacter mathranii	1
		Halanaerobium	1	Ammonifex degensii	1
		Syntrophomonas	1	Syntrophomonas wolfei	1
		Ethanoligenens	1	Ruminococcaceae bacterium D16	1
		Faecalibacterium	1	Subdoligranulum sp. 4_3_54A2FAA	1
		Filifactor	1	Subdoligranulum variabile	1
		Candidatus Desulforudis	1	Ruminococcus albus	1
		Desulfosporosinus	1	Ruminococcus bromii	1
		Cellulosilyticum	1	Faecalibacterium prausnitzii	1
		Dorea	1	Ethanoligenens harbinense	1
		Oribacterium	1	[Clostridium] sticklandii	1
		Shuttleworthia	1	Peptostreptococcus anaerobius	1
		Heliobacterium	1	Peptostreptococcus stomatis	1
		Eubacterium	1	Filifactor alocis	1
		Sulfobacillus	1	Desulfotomaculum acetoxidans	1
		Peptoniphilus	1	Desulfotomaculum gibsoniae	1
		Alkaliphilus	1	Desulfotomaculum reducens	1
		Fructobacillus	1	Desulfosporosinus youngiae	1
		Tetragenococcus	1	Desulfitobacterium dichloroeliminans	1
		Sporolactobacillus	1	Candidatus Desulforudis audaxviator	1
		Solibacillus	1	Lachnospiraceae bacterium A4	1
		Candidatus Chloracidobacterium	1	Shuttleworthia satelles	1
		Granulicella	1	Dorea formicigenerans	1
		Oceanithermus	1	Cellulosilyticum lentocellum	1
		Deferribacter	1	Butyrivibrio crossotus	1
		Denitrovibrio	1	Clostridium proteoclasticum	1
		Microcoleus	1	Heliobacterium modesticaldum	1
		Acaryochloris	1	Eubacterium ventriosum	1
		Cyanothece	1	Sulfobacillus acidophilus	1
		Synechocystis	1	Peptoniphilus harei	1
		Desulfurispirillum	1	Parvimonas sp. oral taxon 393	1
		Oscillochloris	1	Clostridium carboxidivorans	1
		Verrucomicrobium	1	Clostridium cellulolyticum	1
		Chthoniobacter	1	Clostridium cellulovorans	1
		Waddlia	1	Clostridium hylemonae	1
		Simkania	1	Clostridium ljungdahlii	1
		Candidatus Amoebophilus	1	Clostridium methylpentosum	1
		Mucilaginibacter	1	Clostridium novyi	1
		Sphingobacterium	1	Clostridium pasteurianum	1
		Chitinophaga	1	Clostridium septicum	1
		Niastella	1	Clostridium sp. 7_2_43FAA	1
		Capnocytophaga	1	Alkaliphilus metalliredigens	1
		Riemerella	1	Streptococcus ictaluri	1
		Blattabacterium	1	Streptococcus infantis	1
		Cytophaga	1	Streptococcus suis	1
		Alistipes	1	Leuconostoc fallax	1
		Parabacteroides	1	Leuconostoc mesenteroides	1
		Porphyromonas	1	Fructobacillus fructosus	1
		Conexibacter	1	Pediococcus claussenii	1
		Rubrobacter	1	Lactobacillus animalis	1
		Atopobium	1	Lactobacillus crispatus	1
		Collinsella	1	Lactobacillus helveticus	1
		Cryptobacterium	1	Lactobacillus kefiranofaciens	1
		Bifidobacterium	1	Lactobacillus malefermentans	1
		Nocardiopsis	1	Lactobacillus parafarraginis	1
		Streptomyces	1	Lactobacillus reuteri	1
		Actinosynnema	1	Lactobacillus sakei	1
		Pseudonocardia	1	Lactobacillus suebicus	1
		Saccharomonospora	1	Lactobacillus versmoldensis	1
		Thermobispora	1	Tetragenococcus halophilus	1
		Micrococcus	1	Enterococcus casseliflavus	1
		Nesterenkonia	1	Staphylococcus aureus	1
		Corynebacterium	1	Sporolactobacillus inulinus	1
				Solibacillus silvestris	1
				Paenibacillus mucilaginosus	1
				Paenibacillus sp. HGF7	1
				Paenibacillus vortex	1
				Listeria ivanovii	1
				Exiguobacterium sibiricum	1
				Exiguobacterium sp. AT1b	1
				Bacillus clausii	1
				Bacillus coahuilensis	1
				Bacillus halodurans	1
				Bacillus megaterium	1
				Bacillus pseudofirmus	1
				Bacillus sp. 2_A_57_CT2	1
				Bacillus subtilis	1
				Bacillus cereus	1
				Candidatus Chloracidobacterium thermophilum	1
				Granulicella mallensis	1
				uncultured bacterium fss6	1
				uncultured pig faeces bacterium	1
				uncultured Termite group	1
				Oceanithermus profundus	1
				Denitrovibrio acetiphilus	1
				Deferribacter desulfuricans	1
				Microcoleus vaginatus	1
				Synechocystis sp. PCC 6803	1
				Synechococcus elongatus	1
				Desulfurispirillum indicum	1
				Oscillochloris trichoides	1
				Verrucomicrobium spinosum	1
				Chthoniobacter flavus	1
				Waddlia chondrophila	1
				Simkania negevensis	1
				Candidatus Amoebophilus asiaticus	1
				Sphingobacterium spiritivorum	1
				Mucilaginibacter paludis	1
				Niastella koreensis	1
				Chitinophaga pinensis	1
				Riemerella anatipestifer	1
				Capnocytophaga gingivalis	1
				Owenweeksia hongkongensis	1
				Blattabacterium sp. (Blattella germanica)	1
				uncultured Bacteroidetes bacterium	1
				Cytophaga sp. FIRDI-133-V546	1
				Alistipes sp. HGB5	1
				Parabacteroides johnsonii	1
				Conexibacter woesei	1
				Rubrobacter xylanophilus	1
				Cryptobacterium curtum	1
				Collinsella aerofaciens	1
				Atopobium vaginae	1
				Nocardiopsis sp. TFS65-07	1
				Streptomyces sp. SirexAA-E	1
				Thermobispora bispora	1
				Saccharomonospora paurometabolica	1
				Pseudonocardia dioxanivorans	1
				Actinosynnema mirum	1
				Nesterenkonia sp. F	1
				Micrococcus luteus	1
				Arthrobacter globiformis	1
				Corynebacterium amycolatum	1

## Sheet: TrEMBL-BFV_MEGAN_Protein
TrEMBL_BFV_Min Support 1						TrEMBL_BFV_Min Support 14 (0.5%)								Min Support 1	Min Support 14 (0.5%)		Min Support 1	Min Support 14 (0.5%)		Min Support 1	Min Support 14 (0.5%)		Min Support 1	#
Family	#	Genus	#	Species	#	Family	#	Genus	#	Species	#		Predicted families	170	10	Predicted genera	299	10	Predicted species	348	6		Reads	2686
Lactobacillaceae	555	Lactobacillus 423	423	Pasteurella multocida 162	162	Lactobacillaceae	555	Lactobacillus	423	Pasteurella multocida	162		Correct assignments	6	6	Correct assignments	8	8	Correct assignments	9	6		Assigned	2684
Pasteurellaceae	472	Saccharomyces 300	300	Saccharomyces cerevisiae 120	120	Pasteurellaceae	472	Saccharomyces	300	Saccharomyces cerevisiae	120		Misassignments	164	4	Misassignments	291	2	Misassignments	339	0		No Hit	1
Saccharomycetaceae	447	Pasteurella 262	262	Brevibacillus laterosporus 100	100	Saccharomycetaceae	447	Pasteurella	262	Brevibacillus laterosporus	100		% correct	3.52941	60	% correct	2.67559	80	% correct	2.58621	100		Not assigned	1
Paenibacillaceae	147	Brevibacillus 131	131	Pediococcus pentosaceus 49	49	Paenibacillaceae	147	Brevibacillus	131	Pediococcus pentosaceus	49		Actually present families	6	6	Actually present genera	8	8	Actually present species	9	9		Min Support 14 (0.5%)	#
Enterobacteriaceae	94	Pediococcus 114	114	Lactobacillus acidophilus 36	36	Enterobacteriaceae	94	Pediococcus	114	Lactobacillus acidophilus	36		% actually present families correct assignments	100	100	% actually present genera correct assignments	100	100	% actually present species correct assignments	100	66.6667		Reads	2686
Bacillaceae	37	Rhodotorula <Sporidiobolaceae> 25	25	Rhodotorula glutinis 19	19	Bacillaceae	37	Rhodotorula <Sporidiobolaceae>	25	Rhodotorula glutinis	19		Family-specific sequences	2271	1836	Genus-specific sequences	1862	1330	Specie-specific sequences	1011	486		Assigned	2684
Enterococcaceae	29	Bacillus 24	24	Enterococcus faecalis 9	9	Enterococcaceae	29	Bacillus	24				Correct assignments	1744	1744	Correct assignments	1275	1272	Correct assignments	508	486		No Hit	1
Streptococcaceae	20	Clostridium 19	19	Malassezia globosa 7	7	Streptococcaceae	20	Clostridium	19				Misassignments	527	92	Misassignments	587	58	Misassignments	503	0		Not assigned	1
Clostridiaceae	19	Enterococcus 17	17	Saccharomyces cerevisiae x Saccharomyces kudriavzevii 7	7	Clostridiaceae	19	Enterococcus	17				% correct	76.7944	94.9891	% correct	68.4748	95.6391	% correct	50.2473	100
Vibrionaceae	16	Streptococcus 15	15	Lactobacillus jensenii 7	7	Vibrionaceae	16	Streptococcus	15														0.5% threshold (no. of sequences)	13.42
Debaryomycetaceae	12	Candida 11	11	Rhodotorula mucilaginosa 6	6
Veillonellaceae	11	Naumovozyma 9	9	Zygosaccharomyces rouxii 6	6
Aerococcaceae	11	Paenibacillus 9	9	Lactobacillus coryniformis 6	6
Peptococcaceae	10	Malassezia 7	7	Lactobacillus rhamnosus 6	6
Leuconostocaceae	10	Aggregatibacter 7	7	Melampsora larici-populina 5	5
Spirochaetaceae	9	Zygosaccharomyces 6	6	Histophilus somni 5	5
Ustilaginaceae	8	Haemophilus 6	6	Mixia osmundae 4	4
Xanthomonadaceae	8	Melampsora 5	5	Schizophyllum commune 4	4
Carnobacteriaceae	8	Filobasidiella 5	5	Vanderwaltozyma polyspora 4	4
Malasseziaceae	7	Mycoplasma 5	5	Naumovozyma dairenensis 4	4
Burkholderiaceae	7	Photobacterium 5	5	Candida glabrata 4	4
Lachnospiraceae	7	Vibrio 5	5	Komagataella pastoris 4	4
Ruminococcaceae	7	Actinobacillus 5	5	Kazachstania africana 4	4
Fusobacteriaceae	6	Histophilus 5	5	Candida parapsilosis 4	4
Acidaminococcaceae	6	Fusobacterium 5	5	Pasteurella dagmatis 4	4
Eubacteriaceae	6	Aerococcus 5	5	Lactobacillus iners 4	4
Peptostreptococcaceae	6	Staphylococcus 5	5	Lactobacillus sanfranciscensis 4	4
Clostridiales Family XI. Incertae Sedis	6	Listeria 5	5	Facklamia languida 4	4
Staphylococcaceae	6	Mixia 4	4	Laccaria bicolor 3	3
Melampsoraceae	5	Schizophyllum 4	4	Moniliophthora perniciosa 3	3
Tremellaceae	5	Schizosaccharomyces 4	4	Schizosaccharomyces japonicus 3	3
Mycoplasmataceae	5	Kazachstania 4	4	Torulaspora delbrueckii 3	3
Pseudomonadaceae	5	Komagataella 4	4	Tetrapisispora phaffii 3	3
Ectothiorhodospiraceae	5	Nakaseomyces 4	4	Kluyveromyces lactis 3	3
Aeromonadaceae	5	Vanderwaltozyma 4	4	Candida tenuis 3	3
Neisseriaceae	5	Verticilium 4	4	Batrachochytrium dendrobatidis 3	3
Thermoanaerobacteraceae	5	Spirochaeta 4	4	Rhodanobacter sp. 2APBS1 3	3
Listeriaceae	5	Carnobacterium 4	4	Actinobacillus succinogenes 3	3
Mixiaceae	4	Facklamia 4	4	Candidatus Regiella insecticola 3	3
Schizophyllaceae	4	Gemella 4	4	Desulfonatronospira thiodismutans 3	3
Schizosaccharomycetaceae	4	Laccaria 3	3	Phascolarctobacterium succinatutens 3	3
Plectosphaerellaceae	4	Moniliophthora 3	3	Lactobacillus delbrueckii 3	3
Methylococcaceae	4	Ogataea 3	3	Lactobacillus helveticus 3	3
Chromatiaceae	4	Kluyveromyces 3	3	Lactobacillus ruminis 3	3
Leptotrichiaceae	4	Tetrapisispora 3	3	Lactobacillus paracasei 3	3
Planococcaceae	4	Torulaspora 3	3	Aerococcus viridans 3	3
Cytophagaceae	4	Batrachochytrium 3	3	Sporisorium reilianum 2	2
Pseudonocardiaceae	4	Rhodanobacter 3	3	Puccinia graminis 2	2
Marasmiaceae	3	Methylophaga 3	3	Piriformospora indica 2	2
Tricholomataceae	3	Escherichia 3	3	Ogataea parapolymorpha 2	2
Sordariaceae	3	Candidatus Regiella 3	3	Naumovozyma castellii 2	2
Thermotogaceae	3	Idiomarina 3	3	Lachancea thermotolerans 2	2
Piscirickettsiaceae	3	Marinobacter 3	3	Clavispora lusitaniae 2	2
Oceanospirillaceae	3	Desulfovibrio 3	3	Spathaspora passalidarum 2	2
Cardiobacteriaceae	3	Desulfonatronospira 3	3	Scheffersomyces stipitis 2	2
Alteromonadaceae	3	Burkholderia 3	3	Millerozyma farinosa 2	2
Idiomarinaceae	3	Dialister 3	3	Debaryomyces hansenii 2	2
Desulfohalobiaceae	3	Acidaminococcus 3	3	Tuber melanosporum 2	2
Desulfovibrionaceae	3	Phascolarctobacterium 3	3	Glomerella graminicola 2	2
Desulfobacteraceae	3	Desulfitobacterium 3	3	Haloplasma contractile 2	2
Rhodobacteraceae	3	Desulfotomaculum 3	3	Spirochaeta smaragdinae 2	2
Nostocaceae	3	Eubacterium 3	3	Mannheimia haemolytica 2	2
Cryomorphaceae	3	Anaerococcus 3	3	Haemophilus influenzae 2	2
Coriobacteriaceae	3	Lactococcus 3	3	Aggregatibacter actinomycetemcomitans 2	2
Pucciniaceae	2	Leuconostoc 3	3	Neptuniibacter caesariensis 2	2
Sebacinaceae	2	Weissella 3	3	Methylomonas methanica 2	2
Metschnikowiaceae	2	Sporisorium 2	2	Methylomicrobium alcaliphilum 2	2
Tuberaceae	2	Puccinia 2	2	Wigglesworthia glossinidia 2	2
Hypocreaceae	2	Piriformospora 2	2	Marinobacter algicola 2	2
Glomerellaceae	2	Eremothecium 2	2	Desulfomicrobium baculatum 2	2
Trichocomaceae	2	Lachancea 2	2	Bacteriovorax marinus 2	2
Haloplasmataceae	2	Clavispora 2	2	Thermosinus carboxydivorans 2	2
Synergistaceae	2	Debaryomyces 2	2	Acidaminococcus fermentans 2	2
Leptospiraceae	2	Millerozyma 2	2	Mahella australiensis 2	2
Francisellaceae	2	Scheffersomyces 2	2	Halanaerobium praevalens 2	2
Moraxellaceae	2	Spathaspora 2	2	Clostridium botulinum 2	2
Halomonadaceae	2	Tuber 2	2	Clostridium ljungdahlii 2	2
Coxiellaceae	2	Hypocrea 2	2	Streptococcus suis 2	2
Pseudoalteromonadaceae	2	Glomerella 2	2	Lactococcus lactis 2	2
Psychromonadaceae	2	Haloplasma 2	2	Weissella koreensis 2	2
Desulfomicrobiaceae	2	Borrelia 2	2	Pediococcus acidilactici 2	2
Bacteriovoracaceae	2	Treponema 2	2	Lactobacillus coleohominis 2	2
Comamonadaceae	2	Francisella 2	2	Lactobacillus kefiranofaciens 2	2
Sphingomonadaceae	2	Pseudomonas 2	2	Lactobacillus mali 2	2
Anaplasmataceae	2	Mannheimia 2	2	Lactobacillus casei 2	2
Rhodospirillaceae	2	Neptuniibacter 2	2	Enterococcus faecium 2	2
Bradyrhizobiaceae	2	Halomonas 2	2	Dolosigranulum pigrum 2	2
Methylocystaceae	2	Methylomicrobium 2	2	Aerococcus urinae 2	2
Phyllobacteriaceae	2	Methylomonas 2	2	Abiotrophia defectiva 2	2
Rhizobiaceae	2	Enterobacter 2	2	Planococcus donghaensis 2	2
Erysipelotrichaceae	2	Proteus 2	2	Paenibacillus sp. JDR-2 2	2
Thermoanaerobacterales Family IV. Incertae Sedis	2	Wigglesworthia 2	2	Brevibacillus brevis 2	2
Halanaerobiaceae	2	Nitrosococcus 2	2	Bacillus sp. 2_A_57_CT2 2	2
Alicyclobacillaceae	2	Cardiobacterium 2	2	Alicyclobacillus acidocaldarius 2	2
Thermaceae	2	Psychromonas 2	2	Oceanithermus profundus 2	2
Deferribacteraceae	2	Pseudoalteromonas 2	2	Ktedonobacter racemifer 2	2
Ktedonobacteraceae	2	Aeromonas 2	2	Pedosphaera parvula 2	2
Verrucomicrobia	2	Desulfomicrobium 2	2	Waddlia chondrophila 2	2
Waddliaceae	2	Desulfobacterium 2	2	Haliscomenobacter hydrossis 2	2
Saprospiraceae	2	Bacteriovorax 2	2	Fluviicola taffensis 2	2
Sphingobacteriaceae	2	Wolbachia 2	2	Leadbetterella byssophila 2	2
Flavobacteriaceae	2	Azospirillum 2	2	Rhodothermus marinus 2	2
Cyclobacteriaceae	2	Candidatus Liberibacter 2	2	Patulibacter sp. I11 2	2
Porphyromonadaceae	2	Mesorhizobium 2	2	Vibrio phage VP93 1	1
Prevotellaceae	2	Leptotrichia 2	2	Rhizopus stolonifer 1	1
Rhodothermaceae	2	Thermosinus 2	2	Cryptococcus gattii 1	1
Patulibacteraceae	2	Mahella 2	2	Cryptococcus curvatus 1	1
Streptomycetaceae	2	Halanaerobium 2	2	Serpula lacrymans 1	1
Corynebacteriaceae	2	Ruminococcus 2	2	Coprinopsis cinerea 1	1
Podoviridae	1	Subdoligranulum 2	2	Thanatephorus cucumeris 1	1
Mucoraceae	1	Peptostreptococcus 2	2	Saccharomyces bayanus 1	1
Serpulaceae	1	Butyrivibrio 2	2	Eremothecium cymbalariae 1	1
Cortinariaceae	1	Oenococcus 2	2	Yarrowia lipolytica 1	1
Psathyrellaceae	1	Dolosigranulum 2	2	Schwanniomyces polymorphus 1	1
Ceratobasidiaceae	1	Granulicatella 2	2	Meyerozyma guilliermondii 1	1
Pneumocystidaceae	1	Abiotrophia 2	2	Lodderomyces elongisporus 1	1
Dipodascaceae	1	Planococcus 2	2	Arthrobotrys oligospora 1	1
Orbiliaceae	1	Alicyclobacillus 2	2	Sordaria macrospora 1	1
Lasiosphaeriaceae	1	Oceanithermus 2	2	Neurospora crassa 1	1
Magnaporthaceae	1	Ktedonobacter 2	2	Podospora anserina 1	1
Cordycipitaceae	1	Pedosphaera 2	2	Magnaporthe oryzae 1	1
Onygenaceae	1	Waddlia 2	2	Verticillium albo-atrum 1	1
Mycosphaerellaceae	1	Haliscomenobacter 2	2	Uncinocarpus reesii 1	1
Spiroplasmataceae	1	Fluviicola 2	2	Paracoccidioides brasiliensis 1	1
Acholeplasmataceae	1	Leadbetterella 2	2	Penicillium chrysogenum 1	1
Brachyspiraceae	1	Prevotella 2	2	Aspergillus terreus 1	1
Salinisphaeraceae	1	Rhodothermus 2	2	Zymoseptoria tritici 1	1
Alcanivoracaceae	1	Patulibacter 2	2	Candidatus Methylomirabilis oxyfera 1	1
Hahellaceae	1	Corynebacterium 2	2	Marinitoga piezophila 1	1
Ferrimonadaceae	1	phiKMV-like viruses 1	1	Fervidobacterium nodosum 1	1
Moritellaceae	1	Rhizopus 1	1	Mycoplasma hominis 1	1
Shewanellaceae	1	Cryptococcus <Tremellales> 1	1	Mycoplasma iowae 1	1
Succinivibrionaceae	1	Serpula 1	1	Mycoplasma pulmonis 1	1
Acidithiobacillaceae	1	Coprinopsis 1	1	Candidatus Phytoplasma mali 1	1
Nautiliaceae	1	Alnicola 1	1	Synergistes sp. 3_1_syn1 1	1
Helicobacteraceae	1	Thanatephorus 1	1	Aminobacterium colombiense 1	1
Syntrophobacteraceae	1	Pneumocystis 1	1	Treponema denticola 1	1
Desulfuromonadaceae	1	Yarrowia 1	1	Treponema succinifaciens 1	1
Geobacteraceae	1	Lodderomyces 1	1	Spirochaeta caldaria 1	1
Nitrosomonadaceae	1	Meyerozyma 1	1	Spirochaeta thermophila 1	1
Methylophilaceae	1	Schwanniomyces 1	1	Leptonema illini 1	1
Alcaligenaceae	1	Orbilia 1	1	Vibrio nigripulchritudo 1	1
Rickettsiaceae	1	Neurospora 1	1	Vibrio alginolyticus 1	1
Acetobacteraceae	1	Sordaria 1	1	Photobacterium damselae 1	1
Bartonellaceae	1	Podospora 1	1	Grimontia hollisae 1	1
Xanthobacteraceae	1	Magnaporthe 1	1	gamma proteobacterium HdN1 1	1
Caulobacteraceae	1	Cordyceps 1	1	Candidatus Carsonella ruddii 1	1
Planctomycetaceae	1	Uncinocarpus 1	1	Salinisphaera shabanensis 1	1
Thermoanaerobacterales Family III. Incertae Sedis	1	Coccidioides 1	1	Enhydrobacter aerosaccus 1	1
Heliobacteriaceae	1	Paracoccidioides 1	1	Haemophilus sputorum 1	1
Syntrophomonadaceae	1	Aspergillus 1	1	Gallibacterium anatis 1	1
Clostridiales Family XVII. Incertae Sedis	1	Penicillium 1	1	Mannheimia succiniciproducens 1	1
Holophagaceae	1	Zymoseptoria 1	1	Aggregatibacter aphrophilus 1	1
Acidobacteriaceae	1	Candidatus Methylomirabilis 1	1	Halomonas elongata 1	1
Prochlorococcaceae	1	Fervidobacterium 1	1	Hahella chejuensis 1	1
Chrysiogenaceae	1	Marinitoga 1	1	Kangiella koreensis 1	1
Oscillochloridaceae	1	Thermotoga 1	1	Rickettsiella grylli 1	1
Opitutaceae	1	Spiroplasma 1	1	Coxiella burnetii 1	1
Victivallaceae	1	Candidatus Phytoplasma 1	1	Candidatus Hamiltonella defensa 1	1
Chlamydiaceae	1	Aminobacterium 1	1	Shigella boydii 1	1
Simkaniaceae	1	Synergistes 1	1	Proteus mirabilis 1	1
Blattabacteriaceae	1	Leptonema 1	1	Pectobacterium atrosepticum 1	1
Rikenellaceae	1	Leptospira 1	1	Escherichia coli 1	1
Desulfurobacteriaceae	1	Brachyspira 1	1	Citrobacter koseri 1	1
Conexibacteraceae	1	Candidatus Carsonella 1	1	Buchnera aphidicola 1	1
Bifidobacteriaceae	1	Salinisphaera 1	1	Arsenophonus nasoniae 1	1
Nocardiopsaceae	1	Acinetobacter 1	1	Thiorhodospira sibirica 1	1
Micrococcaceae	1	Enhydrobacter 1	1	Thioalkalivibrio thiocyanoxidans 1	1
Mycobacteriaceae	1	Basfia 1	1	Nitrococcus mobilis 1	1
Actinomycetaceae	1	Gallibacterium 1	1	Halorhodospira halophila 1	1
		Marinomonas 1	1	Rheinheimera sp. A13L 1	1
		Hahella 1	1	Dichelobacter nodosus 1	1
		Kangiella 1	1	Cardiobacterium valvarum 1	1
		Coxiella 1	1	Psychromonas sp. CNPT3 1	1
		Rickettsiella 1	1	Moritella sp. PE36 1	1
		Arsenophonus 1	1	Idiomarina baltica 1	1
		Buchnera 1	1	Idiomarina sp. A28L 1	1
		Citrobacter 1	1	Ferrimonas balearica 1	1
		Erwinia 1	1	gamma proteobacterium IMCC1989 1	1
		Pantoea 1	1	Teredinibacter turnerae 1	1
		Pectobacterium 1	1	Succinatimonas hippei 1	1
		Shigella 1	1	Tolumonas auensis 1	1
		Candidatus Hamiltonella 1	1	Oceanimonas sp. GK1 1	1
		Halorhodospira 1	1	Aeromonas hydrophila 1	1
		Nitrococcus 1	1	Caminibacter mediatlanticus 1	1
		Thioalkalivibrio 1	1	Sulfurimonas autotrophica 1	1
		Thiorhodospira 1	1	Syntrophobacter fumaroxidans 1	1
		Rheinheimera 1	1	Geobacter metallireducens 1	1
		Dichelobacter 1	1	Desulfuromonas acetoxidans 1	1
		Shewanella 1	1	Desulfovibrio piger 1	1
		Moritella 1	1	Desulfovibrio sp. A2 1	1
		Ferrimonas 1	1	Desulfovibrio vulgaris 1	1
		Teredinibacter 1	1	uncultured Desulfobacterium sp. 1	1
		Succinatimonas 1	1	Desulfatibacillum alkenivorans 1	1
		Oceanimonas 1	1	Neisseria bacilliformis 1	1
		Tolumonas 1	1	Laribacter hongkongensis 1	1
		Acidithiobacillus 1	1	Rubrivivax benzoatilyticus 1	1
		Caminibacter 1	1	Hylemonella gracilis 1	1
		Sulfurimonas 1	1	Comamonas testosteroni 1	1
		Syntrophobacter 1	1	Lautropia mirabilis 1	1
		Geobacter 1	1	Cupriavidus necator 1	1
		Desulfuromonas 1	1	Burkholderia sp. CCGE1002 1	1
		Desulfatibacillum 1	1	Burkholderia pseudomallei 1	1
		Nitrosomonas 1	1	alpha proteobacterium BAL199 1	1
		Laribacter 1	1	Sphingopyxis alaskensis 1	1
		Neisseria 1	1	Azospirillum lipoferum 1	1
		Methylovorus 1	1	uncultured Rhodospirillales bacterium HF0070_31K06 1	1
		Rubrivivax 1	1	Rhodobacterales bacterium HTCC2255 1	1
		Comamonas 1	1	Rhodobacter sp. SW2 1	1
		Hylemonella 1	1	Candidatus Liberibacter solanacearum 1	1
		Cupriavidus 1	1	Mesorhizobium alhagi 1	1
		Lautropia 1	1	Methylosinus trichosporium 1	1
		Sphingopyxis 1	1	Bradyrhizobium japonicum 1	1
		Orientia 1	1	Bartonella tribocorum 1	1
		Pseudovibrio 1	1	Asticcacaulis biprosthecium 1	1
		Rhodobacter 1	1	Singulisphaera acidiphila 1	1
		Methylosinus 1	1	Streptobacillus moniliformis 1	1
		Bradyrhizobium 1	1	Sebaldella termitidis 1	1
		Nitrobacter 1	1	Ilyobacter polytropus 1	1
		Bartonella 1	1	Fusobacterium mortiferum 1	1
		Asticcacaulis 1	1	Fusobacterium varium 1	1
		Singulisphaera 1	1	Selenomonas noxia 1	1
		Sebaldella 1	1	Dialister invisus 1	1
		Streptobacillus 1	1	Eubacterium biforme 1	1
		Ilyobacter 1	1	Turicibacter sp. HGF1 1	1
		Selenomonas 1	1	Thermoanaerobacter mathranii 1	1
		Veillonella 1	1	Ammonifex degensii 1	1
		Turicibacter 1	1	Carboxydothermus hydrogenoformans 1	1
		Caldicellulosiruptor 1	1	Caldanaerobacter subterraneus 1	1
		Caldanaerobacter 1	1	Syntrophomonas wolfei 1	1
		Carboxydothermus 1	1	Ruminococcaceae bacterium D16 1	1
		Thermoanaerobacter 1	1	Subdoligranulum sp. 4_3_54A2FAA 1	1
		Ammonifex 1	1	Subdoligranulum variabile 1	1
		Syntrophomonas 1	1	Ruminococcus albus 1	1
		Ethanoligenens 1	1	Ruminococcus bromii 1	1
		Faecalibacterium 1	1	Faecalibacterium prausnitzii 1	1
		Filifactor 1	1	Ethanoligenens harbinense 1	1
		Candidatus Desulforudis 1	1	[Clostridium] difficile 1	1
		Desulfosporosinus 1	1	Peptostreptococcus anaerobius 1	1
		Syntrophobotulus 1	1	Peptostreptococcus stomatis 1	1
		Cellulosilyticum 1	1	Filifactor alocis 1	1
		Dorea 1	1	Syntrophobotulus glycolicus 1	1
		Oribacterium 1	1	Desulfotomaculum acetoxidans 1	1
		Shuttleworthia 1	1	Desulfotomaculum gibsoniae 1	1
		Heliobacterium 1	1	Desulfotomaculum reducens 1	1
		Anaerofustis 1	1	Desulfosporosinus youngiae 1	1
		Pseudoramibacter 1	1	Desulfitobacterium dichloroeliminans 1	1
		Sulfobacillus 1	1	Candidatus Desulforudis audaxviator 1	1
		Peptoniphilus 1	1	Lachnospiraceae bacterium A4 1	1
		Fructobacillus 1	1	Shuttleworthia satelles 1	1
		Tetragenococcus 1	1	Dorea formicigenerans 1	1
		Solibacillus 1	1	Cellulosilyticum lentocellum 1	1
		Sporosarcina 1	1	Butyrivibrio crossotus 1	1
		Thermobacillus 1	1	Clostridium proteoclasticum 1	1
		Exiguobacterium 1	1	Heliobacterium modesticaldum 1	1
		Aeribacillus 1	1	Pseudoramibacter alactolyticus 1	1
		Candidatus Chloracidobacterium 1	1	Eubacterium limosum 1	1
		Holophaga 1	1	Eubacterium rectale 1	1
		Granulicella 1	1	Eubacterium ventriosum 1	1
		Deferribacter 1	1	Anaerofustis stercorihominis 1	1
		Denitrovibrio 1	1	Sulfobacillus acidophilus 1	1
		Prochlorococcus 1	1	Peptoniphilus harei 1	1
		Microcoleus 1	1	Parvimonas sp. oral taxon 393 1	1
		Cyanothece 1	1	Clostridium carboxidivorans 1	1
		Synechococcus 1	1	Clostridium cellulolyticum 1	1
		Synechocystis 1	1	Clostridium cellulovorans 1	1
		Desulfurispirillum 1	1	Clostridium hylemonae 1	1
		Oscillochloris 1	1	Clostridium methylpentosum 1	1
		Chthoniobacter 1	1	Clostridium novyi 1	1
		Victivallis 1	1	Clostridium pasteurianum 1	1
		Simkania 1	1	Clostridium septicum 1	1
		Chlamydia 1	1	Clostridium sp. 7_2_43FAA 1	1
		Mucilaginibacter 1	1	Streptococcus ictaluri 1	1
		Sphingobacterium 1	1	Streptococcus infantis 1	1
		Chitinophaga 1	1	Leuconostoc citreum 1	1
		Niastella 1	1	Leuconostoc mesenteroides 1	1
		Capnocytophaga 1	1	Fructobacillus fructosus 1	1
		Riemerella 1	1	Pediococcus claussenii 1	1
		Blattabacterium 1	1	Lactobacillus parafarraginis 1	1
		Cytophaga 1	1	Lactobacillus reuteri 1	1
		Microscilla 1	1	Lactobacillus sakei 1	1
		Algoriphagus 1	1	Lactobacillus salivarius 1	1
		Alistipes 1	1	Lactobacillus vaginalis 1	1
		Parabacteroides 1	1	Lactobacillus zeae 1	1
		Porphyromonas 1	1	Tetragenococcus halophilus 1	1
		Conexibacter 1	1	Enterococcus casseliflavus 1	1
		Atopobium 1	1	Staphylococcus aureus 1	1
		Collinsella 1	1	Staphylococcus pseudintermedius 1	1
		Cryptobacterium 1	1	Sporosarcina newyorkensis 1	1
		Bifidobacterium 1	1	Solibacillus silvestris 1	1
		Nocardiopsis 1	1	Thermobacillus composti 1	1
		Streptomyces 1	1	Paenibacillus mucilaginosus 1	1
		Actinosynnema 1	1	Paenibacillus sp. HGF7 1	1
		Pseudonocardia 1	1	Paenibacillus vortex 1	1
		Saccharomonospora 1	1	Listeria ivanovii 1	1
		Thermobispora 1	1	Exiguobacterium sibiricum 1	1
		Arthrobacter 1	1	Bacillus megaterium 1	1
		Mycobacterium 1	1	Bacillus pseudofirmus 1	1
		Actinomyces 1	1	Bacillus subtilis 1	1
				Bacillus cereus 1	1
				Bacillus weihenstephanensis 1	1
				Aeribacillus pallidus 1	1
				Candidatus Chloracidobacterium thermophilum 1	1
				Holophaga foetida 1	1
				Granulicella mallensis 1	1
				uncultured bacterium fss6 1	1
				uncultured Termite group 1 bacterium 1	1
				Denitrovibrio acetiphilus 1	1
				Deferribacter desulfuricans 1	1
				Prochlorococcus marinus 1	1
				Microcoleus vaginatus 1	1
				Synechocystis sp. PCC 6803 1	1
				Desulfurispirillum indicum 1	1
				Oscillochloris trichoides 1	1
				Chthoniobacter flavus 1	1
				Victivallis vadensis 1	1
				Simkania negevensis 1	1
				Chlamydia pecorum 1	1
				Sphingobacterium spiritivorum 1	1
				Mucilaginibacter paludis 1	1
				Niastella koreensis 1	1
				Chitinophaga pinensis 1	1
				Riemerella anatipestifer 1	1
				Capnocytophaga gingivalis 1	1
				Owenweeksia hongkongensis 1	1
				Blattabacterium sp. (Blattella germanica) 1	1
				uncultured Bacteroidetes bacterium 1	1
				Microscilla marina 1	1
				Cytophaga sp. FIRDI-133-V546 1	1
				Algoriphagus sp. PR1 1	1
				Alistipes sp. HGB5 1	1
				Parabacteroides johnsonii 1	1
				marine actinobacterium PHSC20C1 1	1
				Conexibacter woesei 1	1
				Cryptobacterium curtum 1	1
				Collinsella aerofaciens 1	1
				Atopobium vaginae 1	1
				Nocardiopsis sp. TFS65-07 1	1
				Streptomyces sp. SirexAA-E 1	1
				Thermobispora bispora 1	1
				Saccharomonospora paurometabolica 1	1
				Pseudonocardia dioxanivorans 1	1
				Actinosynnema mirum 1	1
				Arthrobacter globiformis 1	1
				Mycobacterium tuberculosis 1	1
				Corynebacterium amycolatum 1	1
				Corynebacterium efficiens 1	1
				Actinomyces urogenitalis 1	1

## Sheet: SP-BFV_MEGAN_Protein
SP_BFV_Min Support 1						SP_BFV_Min Support 9 (0.5%)								5Min Support 1	Min Support 9 (0.5%)		Min Support 1	Min Support 9 (0.5%)		Min Support 1	Min Support 9 (0.5%)		Min Support 1	#
Family	#	Genus	#	Species	#	Family	#	Genus	#	Species	#		Predicted families	121	14	Predicted genera	181	14	Predicted species	170	6		Reads	1782
Saccharomycetaceae	447	Saccharomyces	346	Saccharomyces cerevisiae 140	140	Saccharomycetaceae	447	Saccharomyces	346	Saccharomyces cerevisiae	140		Correct assignments	6	6	Correct assignments	7	6	Correct assignments	6	3		Assigned	1782
Pasteurellaceae	286	Lactobacillus	195	Pasteurella multocida 64	64	Pasteurellaceae	286	Lactobacillus	195	Pasteurella multocida	64		Misassignments	115	8	Misassignments	174	8	Misassignments	164	3		No Hit	0
Lactobacillaceae	257	Pasteurella	119	Schizosaccharomyces pombe 16	16	Lactobacillaceae	257	Pasteurella	119	Schizosaccharomyces pombe	16		% correct	4.95868	42.8571	% correct	3.8674	42.8571	% correct	3.52941	50		Not assigned	0
Enterobacteriaceae	108	Pediococcus	49	Brevibacillus brevis 13	13	Enterobacteriaceae	108	Pediococcus	49	Brevibacillus brevis	13		Actually present families	6	6	Actually present genera	8	8	Actually present species	9	9		Min Support 9 (0.5%)	#
Bacillaceae	62	Bacillus	41	Buchnera aphidicola 11	11	Bacillaceae	62	Bacillus	41	Buchnera aphidicola	11		% actually present families correct assignments	100	100	% actually present genera correct assignments	87.5	75	% actually present species correct assignments	66.6667	33.3333		Reads	1782
Paenibacillaceae	24	Haemophilus	30	Pediococcus pentosaceus 10	10	Paenibacillaceae	24	Haemophilus	30	Pediococcus pentosaceus	10		Family-specific sequences	1562	1312	Genus-specific sequences	1189	900	Specie-specific sequences	513	254		Assigned	1782
Clostridiaceae	23	Brevibacillus	23	Lactobacillus acidophilus 6	6	Clostridiaceae	23	Brevibacillus	23				Correct assignments	1140	1140	Correct assignments	743	742	Correct assignments	230	214		No Hit	0
Schizosaccharomycetaceae	20	Clostridium	21	Enterococcus faecalis 6	6	Schizosaccharomycetaceae	20	Clostridium	21				Misassignments	422	172	Misassignments	446	158	Misassignments	283	40		Not assigned	0
Streptococcaceae	20	Schizosaccharomyces	20	Mannheimia succiniciproducens 5	5	Streptococcaceae	20	Schizosaccharomyces	20				% correct	72.9834	86.8902	% correct	62.4895	82.4444	% correct	44.8343	84.252
Enterococcaceae	18	Streptococcus	15	Lactobacillus brevis 5	5	Enterococcaceae	18	Streptococcus	15														0.5% threshold (no. of sequences)	8.91
Staphylococcaceae	17	Buchnera	11	Candida glabrata 4	4	Staphylococcaceae	17	Buchnera	11
Vibrionaceae	11	Staphylococcus	11	Acholeplasma laidlawii 4	4	Vibrionaceae	11	Staphylococcus	11
Mycoplasmataceae	10	Enterococcus	10	Haemophilus influenzae 4	4	Mycoplasmataceae	10	Enterococcus	10
Listeriaceae	9	Mycoplasma	9	Clostridium acetobutylicum 4	4	Listeriaceae	9	Mycoplasma	9
Thermoanaerobacteraceae	8	Listeria	8	Lactobacillus delbrueckii 4	4
Peptococcaceae	8	Candida	6	Macrococcus caseolyticus 4	4
Acholeplasmataceae	7	Exiguobacterium	6	Saccharomyces cerevisiae x Saccharomyces kudriavzevii 3	3
Spirochaetaceae	6	Vibrio	5	Yarrowia lipolytica 3	3
Chromatiaceae	6	Basfia	5	Wigglesworthia glossinidia 3	3
Desulfovibrionaceae	6	Shewanella	5	Pelobacter carbinolicus 3	3
Leuconostocaceae	6	Geobacter	5	Carboxydothermus hydrogenoformans 3	3
Trichocomaceae	5	Desulfovibrio	5	Finegoldia magna 3	3
Shewanellaceae	5	Nakaseomyces	4	Clostridium perfringens 3	3
Geobacteraceae	5	Acholeplasma	4	Lactobacillus salivarius 3	3
Neisseriaceae	5	Lactococcus	4	Lactobacillus paracasei 3	3
Anaplasmataceae	5	Macrococcus	4	Exiguobacterium sibiricum 3	3
Thermotogaceae	4	Eremothecium	3	Bacillus clausii 3	3
Xanthomonadaceae	4	Yarrowia	3	Candidatus Protochlamydia amoebophila 3	3
Pseudomonadaceae	4	Thermotoga	3	Eremothecium gossypii 2	2
Aeromonadaceae	4	Candidatus Phytoplasma	3	Mycoplasma mobile 2	2
Burkholderiaceae	4	Borrelia	3	Mycoplasma pulmonis 2	2
Acetobacteraceae	4	Treponema	3	Treponema denticola 2	2
Chlorobiaceae	4	Leptospira	3	Candidatus Baumannia cicadellinicola 2	2
Ustilaginaceae	3	Wigglesworthia	3	Hahella chejuensis 2	2
Dipodascaceae	3	Nitrosococcus	3	Coxiella burnetii 2	2
Sordariaceae	3	Pelobacter	3	Candidatus Hamiltonella defensa 2	2
Leptospiraceae	3	Wolbachia	3	Salmonella enterica 2	2
Ectothiorhodospiraceae	3	Carboxydothermus	3	Thioalkalivibrio sulfidophilus 2	2
Helicobacteraceae	3	Desulfitobacterium	3	Dichelobacter nodosus 2	2
Pelobacteraceae	3	Finegoldia	3	Psychromonas ingrahamii 2	2
Rhodocyclaceae	3	Leuconostoc	3	Colwellia psychrerythraea 2	2
Nitrosomonadaceae	3	Candidatus Protochlamydia	3	Teredinibacter turnerae 2	2
Rhodobacteraceae	3	Bifidobacterium	3	Tolumonas auensis 2	2
Phyllobacteriaceae	3	Filobasidiella	2	Sulfurimonas denitrificans 2	2
Heliobacteriaceae	3	Hypocrea	2	Geobacter lovleyi 2	2
Clostridiales Family XI. Incertae Sedis	3	Francisella	2	Desulfovibrio alaskensis 2	2
Chlamydiaceae	3	Actinobacillus	2	Desulfovibrio vulgaris 2	2
Parachlamydiaceae	3	Hahella	2	Chromobacterium violaceum 2	2
Rhodothermaceae	3	Coxiella	2	Wolbachia endosymbiont of Brugia malayi 2	2
Bifidobacteriaceae	3	Salmonella	2	Parvibaculum lavamentivorans 2	2
Tremellaceae	2	Candidatus Hamiltonella	2	Halothermothrix orenii 2	2
Agaricaceae	2	Candidatus Blochmannia	2	Heliobacterium modesticaldum 2	2
Debaryomycetaceae	2	Thioalkalivibrio	2	Clostridium kluyveri 2	2
Hypocreaceae	2	Dichelobacter	2	Alkaliphilus metalliredigens 2	2
Francisellaceae	2	Psychromonas	2	Lactococcus lactis 2	2
Moraxellaceae	2	Pseudoalteromonas	2	Staphylococcus aureus 2	2
Hahellaceae	2	Colwellia	2	Staphylococcus carnosus 2	2
Coxiellaceae	2	Teredinibacter	2	Candidatus Solibacter usitatus 2	2
Cardiobacteriaceae	2	Aeromonas	2	Prochlorococcus marinus 2	2
Alteromonadaceae	2	Tolumonas	2	Synechococcus elongatus 2	2
Colwelliaceae	2	Sulfurimonas	2	Candidatus Amoebophilus asiaticus 2	2
Pseudoalteromonadaceae	2	Nitrosomonas	2	Rhodothermus marinus 2	2
Psychromonadaceae	2	Chromobacterium	2	Rubrobacter xylanophilus 2	2
Campylobacteraceae	2	Acidiphilium	2	Murray Valley encephalitis virus 1	1
Desulfobacteraceae	2	Parvibaculum	2	Acanthamoeba polyphaga mimivirus 1	1
Methylophilaceae	2	Caldicellulosiruptor	2	Spodoptera frugiperda ascovirus 1a 1	1
Comamonadaceae	2	Halothermothrix	2	Funneliformis mosseae 1	1
Sphingomonadaceae	2	Desulfotomaculum	2	Puccinia graminis 1	1
Beijerinckiaceae	2	Heliobacterium	2	Cryptococcus neoformans 1	1
Rhizobiaceae	2	Alkaliphilus	2	Laccaria bicolor 1	1
Thermoanaerobacterales Family III. Incertae Sedis	2	Oenococcus	2	Coprinopsis cinerea 1	1
Halanaerobiaceae	2	Candidatus Solibacter	2	Agaricus bisporus 1	1
Solibacteraceae	2	Deinococcus	2	Saccharomyces bayanus 1	1
Deinococcaceae	2	Prochlorococcus	2	Lachancea kluyveri 1	1
Prochlorococcaceae	2	Acaryochloris	2	Komagataella pastoris 1	1
Rubrobacteraceae	2	Synechococcus	2	Kluyveromyces lactis 1	1
Propionibacteriaceae	2	Chlamydia	2	Kazachstania africana 1	1
Corynebacteriaceae	2	Candidatus Amoebophilus	2	Lodderomyces elongisporus 1	1
Flaviviridae	1	Rhodothermus	2	Debaryomyces hansenii 1	1
Ascoviridae	1	Rubrobacter	2	Paracoccidioides brasiliensis 1	1
Mimiviridae	1	Propionibacterium	2	Cochliobolus lunatus 1	1
Glomeraceae	1	Corynebacterium	2	Blastocladiella emersonii 1	1
Mucoraceae	1	Flavivirus	1	Thermotoga neapolitana 1	1
Pucciniaceae	1	Mimivirus	1	Ureaplasma urealyticum 1	1
Psathyrellaceae	1	Ascovirus	1	Mycoplasma gallisepticum 1	1
Tricholomataceae	1	Funneliformis	1	Mycoplasma hominis 1	1
Pleosporaceae	1	Mucor	1	Mycoplasma penetrans 1	1
Blastocladiaceae	1	Puccinia	1	Mycoplasma pneumoniae 1	1
Piscirickettsiaceae	1	Laccaria	1	Candidatus Phytoplasma australiense 1	1
Halomonadaceae	1	Coprinopsis	1	Borrelia hermsii 1	1
Oceanospirillaceae	1	Agaricus	1	Leptospira biflexa 1	1
Idiomarinaceae	1	Ogataea	1	Xylella fastidiosa 1	1
Acidithiobacillaceae	1	Kazachstania	1	Vibrio nigripulchritudo 1	1
Nautiliaceae	1	Kluyveromyces	1	Candidatus Carsonella ruddii 1	1
Polyangiaceae	1	Komagataella	1	Thiomicrospira crunogena 1	1
Oxalobacteraceae	1	Lachancea	1	Cellvibrio japonicus 1	1
Holosporaceae	1	Debaryomyces	1	Azotobacter vinelandii 1	1
Rickettsiaceae	1	Lodderomyces	1	Histophilus somni 1	1
Rhodospirillaceae	1	Paracoccidioides	1	Haemophilus parasuis 1	1
Hyphomonadaceae	1	Aspergillus	1	Actinobacillus succinogenes 1	1
Bartonellaceae	1	Cochliobolus	1	Chromohalobacter salexigens 1	1
Bradyrhizobiaceae	1	Blastocladiella	1	Candidatus Blochmannia floridanus 1	1
Methylobacteriaceae	1	Thermosipho	1	Candidatus Blochmannia pennsylvanicus 1	1
Xanthobacteraceae	1	Ureaplasma	1	Proteus mirabilis 1	1
Planctomycetaceae	1	Xylella	1	Alkalilimnicola ehrlichii 1	1
Fusobacteriaceae	1	Aliivibrio	1	Shewanella amazonensis 1	1
Peptostreptococcaceae	1	Candidatus Carsonella	1	Pseudoalteromonas haloplanktis 1	1
Clostridiales Family XVIII. Incertae Sedis	1	Thiomicrospira	1	Nautilia profundicola 1	1
Elusimicrobiaceae	1	Cellvibrio	1	Wolinella succinogenes 1	1
Thermaceae	1	Azotobacter	1	Campylobacter jejuni 1	1
Nostocaceae	1	Acinetobacter	1	Sorangium cellulosum 1	1
Chloroflexaceae	1	Psychrobacter	1	Geobacter metallireducens 1	1
Cytophagaceae	1	Histophilus	1	Geobacter sulfurreducens 1	1
Bacteroidaceae	1	Marinomonas	1	Desulfovibrio salexigens 1	1
Hydrogenothermaceae	1	Chromohalobacter	1	Desulfococcus oleovorans 1	1
Streptomycetaceae	1	Escherichia	1	Desulfobacterium autotrophicum 1	1
Pseudonocardiaceae	1	Proteus	1	Azoarcus sp. BH72 1	1
Nocardioidaceae	1	Alkalilimnicola	1	Nitrosomonas europaea 1	1
Micrococcaceae	1	Marichromatium	1	Laribacter hongkongensis 1	1
Mycobacteriaceae	1	Idiomarina	1	Variovorax paradoxus 1	1
Nocardiaceae	1	Alteromonas	1	Polaromonas naphthalenivorans 1	1
		Marinobacter	1	Sphingopyxis alaskensis 1	1
		Acidithiobacillus	1	Novosphingobium aromaticivorans 1	1
		Nautilia	1	Holospora obtusa 1	1
		Wolinella	1	Ehrlichia canis 1	1
		Arcobacter	1	Rhodospirillum centenum 1	1
		Campylobacter	1	Gluconobacter oxydans 1	1
		Sorangium	1	Hyphomonas neptunium 1	1
		Desulfobacterium	1	Candidatus Liberibacter asiaticus 1	1
		Desulfococcus	1	Methylobacterium radiotolerans 1	1
		Azoarcus	1	Beijerinckia indica 1	1
		Laribacter	1	Rhodopirellula baltica 1	1
		Neisseria	1	Moorella thermoacetica 1	1
		Methylovorus	1	[Clostridium] difficile 1	1
		Polaromonas	1	Pelotomaculum thermopropionicum 1	1
		Variovorax	1	Desulfotomaculum reducens 1	1
		Novosphingobium	1	Symbiobacterium thermophilum 1	1
		Sphingopyxis	1	Clostridium phytofermentans 1	1
		Rickettsia	1	Clostridium tetani 1	1
		Holospora	1	Streptococcus pyogenes 1	1
		Anaplasma	1	Lactobacillus johnsonii 1	1
		Ehrlichia	1	Lactobacillus rhamnosus 1	1
		Rhodospirillum	1	Lactobacillus sanfranciscensis 1	1
		Gluconacetobacter	1	Staphylococcus saprophyticus 1	1
		Gluconobacter	1	Listeria ivanovii 1	1
		Paracoccus	1	Brochothrix thermosphacta 1	1
		Hyphomonas	1	Exiguobacterium sp. AT1b 1	1
		Candidatus Liberibacter	1	Oceanobacillus iheyensis 1	1
		Rhizobium	1	Bacillus halodurans 1	1
		Mesorhizobium	1	Bacillus megaterium 1	1
		Methylobacterium	1	Bacillus subtilis 1	1
		Nitrobacter	1	Bacillus cereus 1	1
		Beijerinckia	1	uncultured Termite group 1 bacterium 1	1
		Bartonella	1	Elusimicrobium minutum 1	1
		Rhodopirellula	1	Meiothermus ruber 1	1
		Fusobacterium	1	Deinococcus radiodurans 1	1
		Moorella	1	Gloeobacter violaceus 1	1
		Pelotomaculum	1	Thermosynechococcus elongatus 1	1
		Symbiobacterium	1	Synechocystis sp. PCC 6803 1	1
		Brochothrix	1	Prosthecochloris aestuarii 1	1
		Geobacillus	1	Chlorobium chlorochromatii 1	1
		Oceanobacillus	1	Cytophaga hutchinsonii 1	1
		Elusimicrobium	1	Candidatus Azobacteroides pseudotrichonymphae 1	1
		Meiothermus	1	Salinibacter ruber 1	1
		Gloeobacter	1	Persephonella marina 1	1
		Synechocystis	1	Bifidobacterium longum 1	1
		Thermosynechococcus	1	Saccharopolyspora erythraea 1	1
		Dehalococcoides	1	Propionibacterium freudenreichii 1	1
		Roseiflexus	1	Micrococcus luteus 1	1
		Chlorobaculum	1	Corynebacterium efficiens 1	1
		Prosthecochloris	1
		Chlorobium	1
		Cytophaga	1
		Candidatus Azobacteroides	1
		Bacteroides	1
		Salinibacter	1
		Persephonella	1
		Saccharopolyspora	1
		Micrococcus	1
		Rhodococcus	1
		Mycobacterium	1

## Sheet: Meta-PA_MEGAN_Protein
Meta-PA_Min Support 1						Meta-PA_Min Support 6 (0.5%)								Min Support 1	Min Support 6 (0.5%)		Min Support 1	Min Support 6 (0.5%)		Min Support 1	Min Support 6 (0.5%)		Min Support 1	#
Family	#	Genus	#	Species	#	Family	#	Genus	#	Species	#		Predicted families	7	3	Predicted genera	12	4	Predicted species	21	4		Reads	1113
Pasteurellaceae	493	Lactobacillus	349	Pasteurella multocida	195	Pasteurellaceae	493	Lactobacillus	349	Pasteurella multocida	195		Correct assignments	5	3	Correct assignments	4	3	Correct assignments	5	4		Assigned	1101
Lactobacillaceae	351	Pasteurella	316	Brevibacillus laterosporus	137	Lactobacillaceae	351	Pasteurella	316	Brevibacillus laterosporus	137		Misassignments	2	0	Misassignments	8	1	Misassignments	16	0		No Hit	6
Paenibacillaceae	178	Brevibacillus	172	Lactobacillus acidophilus	37	Paenibacillaceae	178	Brevibacillus	172	Lactobacillus acidophilus	37		% correct	71.4286	100	% correct	33.3333	75	% correct	23.8095	100		Not assigned	6
Enterococcaceae	3	Histophilus	7	Lactobacillus zeae	19			Histophilus	7	Lactobacillus zeae	19		Actually present families	6	6	Actually present genera	8	8	Actually present species	9	9		Min Support 6 (0.5%)	#
Vibrionaceae	1	Haemophilus	4	Histophilus somni	7					Histophilus somni	7		% actually present families correct assignments	83.3333	50	% actually present genera correct assignments	50	37.5	% actually present species correct assignments	55.5556	44.4444		Reads	1113
Enterobacteriaceae	1	Enterococcus	3	Haemophilus influenzae	2								Family-specific sequences	1028	1022	Genus-specific sequences	857	844	Specie-specific sequences	415	395		Assigned	1101
Neisseriaceae	1	Vibrio	1	Lactobacillus rhamnosus	2								Correct assignments	1026	1022	Correct assignments	840	837	Correct assignments	394	388		No Hit	6
		Actinobacillus	1	Lactobacillus paracasei	2								Misassignments	2	0	Misassignments	17	7	Misassignments	21	7		Not assigned	6
		Aggregatibacter	1	Enterococcus faecium	2								% correct	99.8054	100	% correct	98.0163	99.1706	% correct	94.9398	98.2278
		Basfia	1	Vibrio shilonii	1																		0.5% threshold (no. of sequences)	5.505
		Mannheimia	1	Mannheimia haemolytica	1
		Neisseria	1	Haemophilus haemolyticus	1
				Haemophilus parasuis	1
				Mannheimia succiniciproducens	1
				Aggregatibacter segnis	1
				Actinobacillus ureae	1
				Neisseria lactamica	1
				Lactobacillus amylolyticus	1
				Lactobacillus casei	1
				Enterococcus faecalis	1
				Brevibacillus brevis	1
		Caldicellulosiruptor 2	2	Lactobacillus acidophilus 6	6
		Carboxydothermus 3	3	Lactobacillus brevis 5	5
		Moorella 1	1	Lactobacillus delbrueckii 4	4
		Halothermothrix 2	2	Lactobacillus johnsonii 1	1
		Desulfitobacterium 3	3	Lactobacillus rhamnosus 1	1
		Desulfotomaculum 2	2	Lactobacillus salivarius 3	3
		Pelotomaculum 1	1	Lactobacillus sanfranciscensis 1	1
		Heliobacterium 2	2	Lactobacillus paracasei 3	3
		Symbiobacterium 1	1	Enterococcus faecalis 6	6
		Finegoldia 3	3	Staphylococcus aureus 2	2
		Alkaliphilus 2	2	Staphylococcus carnosus 2	2
		Clostridium 21	21	Staphylococcus saprophyticus 1	1
		Lactococcus 4	4	Macrococcus caseolyticus 4	4
		Streptococcus 15	15	Brevibacillus brevis 13	13
		Leuconostoc 3	3	Listeria ivanovii 1	1
		Oenococcus 2	2	Brochothrix thermosphacta 1	1
		Lactobacillus 195	195	Exiguobacterium sibiricum 3	3
		Pediococcus 49	49	Exiguobacterium sp. AT1b 1	1
		Enterococcus 10	10	Oceanobacillus iheyensis 1	1
		Macrococcus 4	4	Bacillus clausii 3	3
		Staphylococcus 11	11	Bacillus halodurans 1	1
		Brevibacillus 23	23	Bacillus megaterium 1	1
		Brochothrix 1	1	Bacillus subtilis 1	1
		Listeria 8	8	Bacillus cereus 1	1
		Exiguobacterium 6	6	Candidatus Solibacter usitatus 2	2
		Bacillus 41	41	uncultured Termite group 1 bacterium 1	1
		Geobacillus 1	1	Elusimicrobium minutum 1	1
		Oceanobacillus 1	1	Meiothermus ruber 1	1
		Candidatus Solibacter 2	2	Deinococcus radiodurans 1	1
		Elusimicrobium 1	1	Prochlorococcus marinus 2	2
		Meiothermus 1	1	Gloeobacter violaceus 1	1
		Deinococcus 2	2	Thermosynechococcus elongatus 1	1
		Prochlorococcus 2	2	Synechocystis sp. PCC 6803 1	1
		Gloeobacter 1	1	Synechococcus elongatus 2	2
		Acaryochloris 2	2	Candidatus Protochlamydia amoebophila 3	3
		Synechococcus 2	2	Prosthecochloris aestuarii 1	1
		Synechocystis 1	1	Chlorobium chlorochromatii 1	1
		Thermosynechococcus 1	1	Candidatus Amoebophilus asiaticus 2	2
		Dehalococcoides 1	1	Cytophaga hutchinsonii 1	1
		Roseiflexus 1	1	Candidatus Azobacteroides pseudotrichonymphae 1	1
		Candidatus Protochlamydia 3	3	Salinibacter ruber 1	1
		Chlamydia 2	2	Rhodothermus marinus 2	2
		Chlorobaculum 1	1	Persephonella marina 1	1
		Prosthecochloris 1	1	Rubrobacter xylanophilus 2	2
		Chlorobium 1	1	Bifidobacterium longum 1	1
		Candidatus Amoebophilus 2	2	Saccharopolyspora erythraea 1	1
		Cytophaga 1	1	Propionibacterium freudenreichii 1	1
		Candidatus Azobacteroides 1	1	Micrococcus luteus 1	1
		Bacteroides 1	1	Corynebacterium efficiens 1	1
		Rhodothermus 2	2
		Salinibacter 1	1
		Persephonella 1	1
		Rubrobacter 2	2
		Bifidobacterium 3	3
		Saccharopolyspora 1	1
		Propionibacterium 2	2
		Micrococcus 1	1
		Rhodococcus 1	1
		Mycobacterium 1	1
		Corynebacterium 2	2

## Sheet: SGA-PA_MEGAN_Protein
SGA-PA_Min Support 1						SGA-PA_Min Support 12 (0.5%)								Min Support 1	Min Support 11		Min Support 1	Min Support 11		Min Support 1	Min Support 11		Min Support 1	#
Family	#	Genus	#	Species	#	Family	#	Genus	#	Species	#		Predicted families	19	6	Predicted genera	25	7	Predicted species	36	8		Reads	2239
Lactobacillaceae	534	Lactobacillus	389	Pasteurella multocida	191	Lactobacillaceae	534	Lactobacillus	389	Pasteurella multocida	191		Correct assignments	6	6	Correct assignments	8	7	Correct assignments	9	8		Assigned	2148
Pasteurellaceae	471	Saccharomyces	363	Saccharomyces cerevisiae	137	Pasteurellaceae	471	Saccharomyces	363	Saccharomyces cerevisiae	137		Misassignments	13	0	Misassignments	17	0	Misassignments	27	0		No Hit	91
Saccharomycetaceae	454	Pasteurella	314	Brevibacillus laterosporus	132	Saccharomycetaceae	454	Pasteurella	314	Brevibacillus laterosporus	132		% correct	31.5789	100	% correct	32	100	% correct	25	100		Not assigned	0
Paenibacillaceae	169	Brevibacillus	165	Rhodotorula glutinis	93	Paenibacillaceae	169	Brevibacillus	165	Rhodotorula glutinis	93		Actually present families	6	6	Actually present genera	8	8	Actually present species	9	9		Min Support 11	#
Enterobacteriaceae	64	Pediococcus	132	Pediococcus pentosaceus	63	Enterobacteriaceae	64	Pediococcus	132	Pediococcus pentosaceus	63		% actually present families correct assignments	100	100	% actually present genera correct assignments	100	87.5	% actually present species correct assignments	100	88.8889		Reads	2239
Enterococcaceae	32	Rhodotorula <Sporidiobolaceae>	99	Lactobacillus acidophilus	49	Enterococcaceae	32	Rhodotorula <Sporidiobolaceae>	99	Lactobacillus acidophilus	49		Family-specific sequences	1752	1724	Genus-specific sequences	1530	1486	Specie-specific sequences	765	701		Assigned	2141
Mixiaceae	10	Enterococcus	24	Lactobacillus zeae	18			Enterococcus	24	Lactobacillus zeae	18		Correct assignments	1724	1724	Correct assignments	1489	1486	Correct assignments	711	701		No Hit	91
Pucciniaceae	4	Mixia	10	Enterococcus faecalis	18					Enterococcus faecalis	18		Misassignments	28	0	Misassignments	41	0	Misassignments	54	0		Not assigned	7
Poaceae	2	Histophilus	7	Mixia osmundae	10								% correct	98.4018	100	% correct	97.3203	100	% correct	92.9412	100
Melampsoraceae	2	Puccinia	4	Histophilus somni	7																		0.5% threshold (no. of sequences)	10.74
Tremellaceae	2	Haemophilus	4	Rhodotorula mucilaginosa	6
Hydridae	1	Escherichia	3	Puccinia graminis	4
Ustilaginaceae	1	Hordeum	2	Saccharomyces cerevisiae x Saccharomyces kudriavzevii	4
Malasseziaceae	1	Melampsora	2	Lactobacillus rhamnosus	4
Psathyrellaceae	1	Filobasidiella	2	Lactobacillus paracasei	4
Sebacinaceae	1	Hydra	1	Hordeum vulgare	2
Vibrionaceae	1	Malassezia	1	Melampsora larici-populina	2
Neisseriaceae	1	Coprinopsis	1	Haemophilus influenzae	2
Bradyrhizobiaceae	1	Piriformospora	1	Hydra magnipapillata	1
		Vibrio	1	Malassezia globosa	1
		Actinobacillus	1	Cryptococcus neoformans	1
		Aggregatibacter	1	Coprinopsis cinerea	1
		Basfia	1	Piriformospora indica	1
		Neisseria	1	Saccharomyces bayanus	1
		Bradyrhizobium	1	Vibrio shilonii	1
				Haemophilus haemolyticus	1
				Haemophilus parasuis	1
				Mannheimia succiniciproducens	1
				Aggregatibacter segnis	1
				Actinobacillus ureae	1
				Escherichia coli	1
				Neisseria lactamica	1
				Bradyrhizobium sp. STM 3843	1
				Lactobacillus amylolyticus	1
				Lactobacillus plantarum	1
				Lactobacillus casei	1
				Enterococcus faecium	1
		Caldicellulosiruptor 2	2	Lactobacillus acidophilus 6	6
		Carboxydothermus 3	3	Lactobacillus brevis 5	5
		Moorella 1	1	Lactobacillus delbrueckii 4	4
		Halothermothrix 2	2	Lactobacillus johnsonii 1	1
		Desulfitobacterium 3	3	Lactobacillus rhamnosus 1	1
		Desulfotomaculum 2	2	Lactobacillus salivarius 3	3
		Pelotomaculum 1	1	Lactobacillus sanfranciscensis 1	1
		Heliobacterium 2	2	Lactobacillus paracasei 3	3
		Symbiobacterium 1	1	Enterococcus faecalis 6	6
		Finegoldia 3	3	Staphylococcus aureus 2	2
		Alkaliphilus 2	2	Staphylococcus carnosus 2	2
		Clostridium 21	21	Staphylococcus saprophyticus 1	1
		Lactococcus 4	4	Macrococcus caseolyticus 4	4
		Streptococcus 15	15	Brevibacillus brevis 13	13
		Leuconostoc 3	3	Listeria ivanovii 1	1
		Oenococcus 2	2	Brochothrix thermosphacta 1	1
		Lactobacillus 195	195	Exiguobacterium sibiricum 3	3
		Pediococcus 49	49	Exiguobacterium sp. AT1b 1	1
		Enterococcus 10	10	Oceanobacillus iheyensis 1	1
		Macrococcus 4	4	Bacillus clausii 3	3
		Staphylococcus 11	11	Bacillus halodurans 1	1
		Brevibacillus 23	23	Bacillus megaterium 1	1
		Brochothrix 1	1	Bacillus subtilis 1	1
		Listeria 8	8	Bacillus cereus 1	1
		Exiguobacterium 6	6	Candidatus Solibacter usitatus 2	2
		Bacillus 41	41	uncultured Termite group 1 bacterium 1	1
		Geobacillus 1	1	Elusimicrobium minutum 1	1
		Oceanobacillus 1	1	Meiothermus ruber 1	1
		Candidatus Solibacter 2	2	Deinococcus radiodurans 1	1
		Elusimicrobium 1	1	Prochlorococcus marinus 2	2
		Meiothermus 1	1	Gloeobacter violaceus 1	1
		Deinococcus 2	2	Thermosynechococcus elongatus 1	1
		Prochlorococcus 2	2	Synechocystis sp. PCC 6803 1	1
		Gloeobacter 1	1	Synechococcus elongatus 2	2
		Acaryochloris 2	2	Candidatus Protochlamydia amoebophila 3	3
		Synechococcus 2	2	Prosthecochloris aestuarii 1	1
		Synechocystis 1	1	Chlorobium chlorochromatii 1	1
		Thermosynechococcus 1	1	Candidatus Amoebophilus asiaticus 2	2
		Dehalococcoides 1	1	Cytophaga hutchinsonii 1	1
		Roseiflexus 1	1	Candidatus Azobacteroides pseudotrichonymphae 1	1
		Candidatus Protochlamydia 3	3	Salinibacter ruber 1	1
		Chlamydia 2	2	Rhodothermus marinus 2	2
		Chlorobaculum 1	1	Persephonella marina 1	1
		Prosthecochloris 1	1	Rubrobacter xylanophilus 2	2
		Chlorobium 1	1	Bifidobacterium longum 1	1
		Candidatus Amoebophilus 2	2	Saccharopolyspora erythraea 1	1
		Cytophaga 1	1	Propionibacterium freudenreichii 1	1
		Candidatus Azobacteroides 1	1	Micrococcus luteus 1	1
		Bacteroides 1	1	Corynebacterium efficiens 1	1
		Rhodothermus 2	2
		Salinibacter 1	1
		Persephonella 1	1
		Rubrobacter 2	2
		Bifidobacterium 3	3
		Saccharopolyspora 1	1
		Propionibacterium 2	2
		Micrococcus 1	1
		Rhodococcus 1	1
		Mycobacterium 1	1
		Corynebacterium 2	2

## Sheet: Familiy_MEGAN_Protein
Unfiltered	NCBI-BFV	TrEMBL-BFV	SP-BFV	Meta-PA	SGA-PA		Filtered	NCBI-BFV	TrEMBL-BFV	SP-BFV	Meta-PA	SGA-PA
Total Peptides sequences*	2856	2686	1782	1113	2239		Total Peptides sequences*	2856	2686	1782	1113	2239
Total assigned	2852	2684	1782	1101	2148		Total assigned	2852	2684	1782	1101	2148
Family-specific sequences	2357	2271	1562	1028	1752		Family-specific sequences	1903	1836	1312	1022	1724
% family-specific sequences	82.6438	84.6125	87.6543	93.3697	81.5642		% family-specific sequences	66.7251	68.4054	73.6251	92.8247	80.2607
Correct assignments	1801	1744	1140	1026	1724		Correct assignments	1801	1744	1140	1022	1724
% correct	76.4107	76.7944	72.9834	99.8054	98.4018		% correct	94.64	94.9891	86.8902	100	100
Misassignments	556	527	422	2	28		Misassignments	102	92	172	0	0
% uncorrect	23.5893	23.2056	27.0166	0.194553	1.59817		% uncorrect	5.35996	5.01089	13.1098	0	0
Predicted families without filtering	171	170	121	7	19
Predicted families upon filtering (0.5%)	10	10	14	3	6
Correct families upon filtering (0.5%)	6	6	6	3	6
Actually present families	6	6	6	6	6
0.5% threshold (no. of sequences)	15	14	9	6	12
Unfiltered	NCBI-BFV	TrEMBL-BFV	SP-BFV	Meta-PA	SGA-PA		Filtered	NCBI-BFV	TrEMBL-BFV	SP-BFV	Meta-PA	SGA-PA
Pasteurellaceae	484	472	286	493	471		Pasteurellaceae	484	472	286	493	471
Lactobacillaceae	594	555	257	351	534		Lactobacillaceae	594	555	257	351	534
Paenibacillaceae	146	147	24	178	169		Paenibacillaceae	146	147	24	178	169
Enterobacteriaceae	104	94	108	1	64		Enterobacteriaceae	104	94	108	0	64
Enterococcaceae	28	29	18	3	32		Enterococcaceae	28	29	18	0	32
Saccharomycetaceae	445	447	447	0	454		Saccharomycetaceae	445	447	447	0	454
misassignments	556	527	422	2	28		misassignments	102	92	172	0	0
	23.5893	23.2056	27.0166	0.194553	1.59817			5.35996	5.01089	13.1098	0	0

## Sheet: Genus_MEGAN_Protein
Unfiltered	NCBI-BFV	TrEMBL-BFV	SP-BFV	Meta-PA	SGA-PA		Filtered	NCBI-BFV	TrEMBL-BFV	SP-BFV	Meta-PA	SGA-PA
Total Peptides sequences*	2856	2686	1782	1113	2239		Total Peptides sequences*	2856	2686	1782	1113	2239
Total assigned	2852	2684	1782	1101	2148		Total assigned	2852	2684	1782	1101	2148
Genus-specific sequences	1914	1862	1189	857	1530		Genus-specific sequences	1345	1330	900	844	1486
% genus-specific sequences	67.1108	69.3741	66.7228	77.8383	71.2291		% genus-specific sequences	47.1599	49.5529	50.5051	76.6576	69.1806
Correct assignments	1301	1275	743	840	1489		Correct assignments	1296	1272	742	837	1486
% correct	67.9728	68.4748	62.4895	98.0163	97.3203		% correct	96.3569	95.6391	82.4444	99.1706	100
Misassignments	613	587	446	17	41		Misassignments	49	58	158	7	0
% uncorrect	32.0272	31.5252	37.5105	1.98366	2.67974		% uncorrect	3.64312	4.3609	17.5556	0.829384	0
Predicted genera without filtering	301	299	181	12	25
Predicted genera upon filtering (0.5%)	9	10	14	4	7
Correct genera upon filtering (0.5%)	7	8	6	3	7
Actually present genera	8	8	8	8	8
0.5% threshold (no. of sequences)	15	14	9	6	12
Unfiltered	NCBI-BFV	TrEMBL-BFV	SP-BFV	Meta-PA	SGA-PA		Filtered	NCBI-BFV	TrEMBL-BFV	SP-BFV	Meta-PA	SGA-PA
Lactobacillus	457	423	195	349	389		Lactobacillus	457	423	195	349	389
Pasteurella	261	262	119	316	314		Pasteurella	261	262	119	316	314
Brevibacillus	129	131	23	172	165		Brevibacillus	129	131	23	172	165
Pediococcus	113	114	49	0	132		Pediococcus	113	114	49	0	132
Enterococcus	16	17	10	3	24		Enterococcus	16	17	10	0	24
Escherichia	5	3	1	0	3		Escherichia	0	0	0	0	0
Saccharomyces	296	300	346	0	363		Saccharomyces	296	300	346	0	363
Rhodotorula	24	25	0	0	99		Rhodotorula	24	25	0	0	99
misassignments	613	587	446	17	41		misassignments	49	58	158	7	0
	32.0272	31.5252	37.5105	1.98366	2.67974			3.64312	4.3609	17.5556	0.829384	0

## Sheet: Species_MEGAN_Protein
Unfiltered	NCBI-BFV	TrEMBL-BFV	SP-BFV	Meta-PA	SGA-PA		Filtered	NCBI-BFV	TrEMBL-BFV	SP-BFV	Meta-PA	SGA-PA
Total Peptides sequences*	2856	2686	1782	1113	2239		Total Peptides sequences*	2856	2686	1782	1113	2239
Total assigned	2852	2684	1782	1101	2148		Total assigned	2852	2684	1782	1101	2148
Species-specific sequences	1042	1011	513	415	765		Species-specific sequences	500	486	254	395	701
% species-specific sequences	36.5358	37.6677	28.7879	37.693	35.6145		% species-specific sequences	17.5316	18.1073	14.2536	35.8765	32.635
Correct assignments	521	508	230	394	711		Correct assignments	500	486	214	388	701
% correct	50	50.2473	44.8343	94.9398	92.9412		% correct	100	100	84.252	98.2278	100
Misassignments	521	503	283	21	54		Misassignments	0	0	40	7	0
% uncorrect	50	49.7527	55.1657	5.06024	7.05882		% uncorrect	0	0	15.748	1.77215	0
Predicted species without filtering	361	348	170	21	36
Predicted species upon filtering (0.5%)	7	6	6	4	8
Correct species upon filtering (0.5%)	7	6	4	4	8
Actually present species	9	9	9	9	9
0.5% threshold (no. of sequences)	15	14	9	6	12
Unfiltered	NCBI-BFV	TrEMBL-BFV	SP-BFV	Meta-PA	SGA-PA		Filtered	NCBI-BFV	TrEMBL-BFV	SP-BFV	Meta-PA	SGA-PA
P. multocida	163	162	64	195	191		P. multocida	163	162	64	195	191
B. laterosporus	98	100	0	137	132		B. laterosporus	98	100	10	137	132
P. pentosaceus	49	49	10	0	63		P. pentosaceus	49	49	0	0	63
L. acidophilus	35	36	6	37	49		L. acidophilus	35	36	0	37	49
L. casei*	26	11	4	24	27		L. casei*	17	0	0	19	18
E. faecalis	9	9	6	1	18		E. faecalis	0	0	0	0	18
E. coli	3	1	0	0	1		E. coli	0	0	0	0	0
S. cerevisiae	120	162	140	0	137		S. cerevisiae	120	162	140	0	137
R. glutinis	18	19	0	0	93		R. glutinis	18	19	0	0	93
misassignments	521	503	283	21	54		misassignments	0	0	40	7	0
	50	49.7527	55.1657	5.06024	7.05882			0	0	15.748	1.77215	0

## Sheet: FamilyGraph_MEGAN_Prot_Unfilt
Unfiltered	NCBI-BFV	TrEMBL-BFV	SP-BFV	Meta-PA	SGA-PA
Pasteurellaceae	484	472	286	493	471
Lactobacillaceae	594	555	257	351	534
Paenibacillaceae	146	147	24	178	169
Enterobacteriaceae	104	94	108	1	64
Enterococcaceae	28	29	18	3	32
Saccharomycetaceae	445	447	447	0	454
misassignments	556	527	422	2	28

## Sheet: GenusGraph_MEGAN_Prot_Unfilt
Unfiltered	NCBI-BFV	TrEMBL-BFV	SP-BFV	Meta-PA	SGA-PA
Lactobacillus	457	423	195	349	389
Pasteurella	261	262	119	316	314
Brevibacillus	129	131	23	172	165
Pediococcus	113	114	49	0	132
Enterococcus	16	17	10	3	24
Escherichia	5	3	1	0	3
Saccharomyces	296	300	346	0	363
Rhodotorula	24	25	0	0	99
misassignments	613	587	446	17	41

[truncated: 4 more sheets: SpeciesGraph_MEGAN_Prot_Unfilt, FamilyGraph_MEGAN_Prot_filt, GenusGraph_MEGAN_Prot_filt, SpeciesGraph_MEGAN_Prot_filt]
